# Supplementary material for: Genome-wide association study meta-analysis supports association between MUC1 and ectopic pregnancy
Source: Hum Reprod. 2023 Oct 24;38(12):2516–25. doi: 10.1093/humrep/dead217 (PMC10694401; doi:10.1093/humrep/dead217)
Supplement: dead217_Supplementary_Table_S1 [file dead217_supplementary_table_s1.xlsx]

## Sheet: ST1
Supplementary Table S1. Genetic variants in linkage disequilibrium (r2>0.6, 1000G European reference) with any of the independent significant lead signals based on FUMA annotation
rsID	chr	pos	non_effect_allele	effect_allele	MAF	gwasP	r2	IndSigSNP	GenomicLocus	nearestGene	dist	func	CADD	RDB
rs147206915	1	155105388	T	TTTTG	0.4135	NA	0.617083	rs4971091	1	EFNA1	0	intronic	0.897	NA
rs9297	1	155106550	G	A	0.4105	3.8e-06	0.625196	rs4971091	1	EFNA1	0	UTR3	12.45	4
rs12904	1	155106697	A	G	0.4105	3.95e-06	0.625196	rs4971091	1	EFNA1	0	UTR3	20.4	5
rs11264333	1	155108287	A	G	0.4095	4.48e-06	0.621742	rs4971091	1	SLC50A1	0	intronic	12.05	2b
rs34460673	1	155114893	A	AC	0.4095	NA	0.64479	rs4971091	1	RNU7-150P	853	upstream	4.733	NA
rs4246529	1	155115260	C	T	0.4095	2.36e-06	0.64479	rs4971091	1	RNU7-150P	486	upstream	0.383	7
rs149578721	1	155119326	A	AT	0.4085	NA	0.638393	rs4971091	1	HMGN2P18	1693	intergenic	0.935	NA
rs569761841	1	155119326	A	T	0.000994	NA	0.638393	rs4971091	1	HMGN2P18	1693	NA	2.083	NA
rs12025371	1	155119327	A	T	0.4085	NA	0.638393	rs4971091	1	HMGN2P18	1692	intergenic	1.426	6
rs10157801	1	155120012	G	A	0.4076	3.57e-06	0.643106	rs4971091	1	HMGN2P18	1007	intergenic	0.948	6
rs11799962	1	155121727	C	T	0.4046	1.61e-06	0.666539	rs4971091	1	HMGN2P18	431	downstream	15.81	7
rs7364524	1	155121922	G	A	0.4046	1.69e-06	0.666539	rs4971091	1	HMGN2P18	626	downstream	0.035	6
rs4971076	1	155124772	A	C	0.4036	1.66e-06	0.668472	rs4971091	1	HMGN2P18	3476	intergenic	1.485	7
rs6668815	1	155124985	A	G	0.4056	NA	0.668684	rs4971091	1	HMGN2P18	3689	intergenic	2.588	6
rs4971052	1	155126018	T	C	0.4036	1.77e-06	0.668472	rs4971091	1	HMGN2P18	4722	intergenic	12.91	6
rs11264334	1	155126599	C	T	0.4036	1.84e-06	0.668472	rs4971091	1	HMGN2P18	5303	intergenic	2.088	6
rs11264335	1	155126698	G	A	0.4036	1.78e-06	0.668472	rs4971091	1	HMGN2P18	5402	intergenic	1.468	6
rs10908458	1	155126948	C	T	0.4036	1.63e-06	0.668472	rs4971091	1	HMGN2P18	5652	intergenic	1.566	6
rs4971078	1	155129023	G	A	0.4036	1.85e-06	0.668472	rs4971091	1	HMGN2P18	7727	intergenic	1.954	6
rs12129003	1	155129562	A	G	0.4036	2.03e-06	0.668472	rs4971091	1	HMGN2P18	8266	intergenic	4.63	7
rs4971054	1	155130258	G	T	0.4036	1.88e-06	0.668472	rs4971091	1	HMGN2P18	8962	intergenic	7.625	6
rs35388680	1	155130525	C	CA	0.4046	NA	0.673384	rs4971091	1	HMGN2P18	9229	intergenic	5.942	NA
rs4590664	1	155130811	T	C	0.2853	NA	0.660223	rs4971091	1	HMGN2P18	9515	intergenic	5.443	NA
rs34257409	1	155131394	T	G	0.4046	1.53e-06	0.674771	rs4971091	1	HMGN2P18	10098	intergenic	5.844	6
rs4276913	1	155131673	G	A	0.4046	1.54e-06	0.674771	rs4971091	1	KRTCAP2	10210	intergenic	5.508	1b
rs12028043	1	155132836	G	A	0.4046	1.85e-06	0.674771	rs4971091	1	KRTCAP2	9047	intergenic	4.921	4
rs12127609	1	155133491	C	G	0.4046	1.69e-06	0.674771	rs4971091	1	KRTCAP2	8392	intergenic	2.043	7
rs12124306	1	155133799	A	G	0.4046	NA	0.674771	rs4971091	1	KRTCAP2	8084	intergenic	1.784	7
rs4971091	1	155143768	T	G	0.3658	5.32e-09	1	rs4971091	1	KRTCAP2:RP11-201K10.3	0:0	intronic	1.094	6
rs4971093	1	155144300	A	G	0.3668	5.99e-09	0.995742	rs4971091	1	KRTCAP2:RP11-201K10.3	0:0	intronic	2.367	5
rs4971059	1	155148781	A	G	0.3529	1.36e-08	0.921714	rs4971091	1	RP11-201K10.3:TRIM46	0:0	intronic	12.24	3a
rs3814316	1	155149718	A	G	0.3579	1.62e-08	0.855041	rs4971091	1	RP11-201K10.3:TRIM46	0:0	exonic	10.3	NA
rs11264341	1	155151493	T	C	0.4115	1.04e-07	0.833436	rs1057941	1	RP11-201K10.3:TRIM46	0:0	intronic	3.037	4
rs9426886	1	155151754	T	A	0.4145	1.99e-08	0.845513	rs1057941	1	RP11-201K10.3:TRIM46	0:0	intronic	4.637	3a
rs541049493	1	155155389	G	GTT	0.4056	NA	0.803857	rs1057941	1	RP11-201K10.3:TRIM46	0:0	intronic	2.738	NA
rs4971099	1	155155608	G	A	0.4354	2.94e-08	0.793935	rs1057941	1	RP11-201K10.3:TRIM46	0:0	intronic	8.056	7
rs4971100	1	155155731	A	G	0.4135	1.53e-08	0.864371	rs1057941	1	RP11-201K10.3:TRIM46	0:0	intronic	3.306	1f
rs4971101	1	155157635	A	G	0.4145	1.4e-08	0.868709	rs1057941	1	RP11-201K10.3	0	intronic	7.628	4
rs2070803	1	155157715	G	A	0.4145	1.41e-08	0.868709	rs1057941	1	RP11-201K10.3	0	intronic	6.073	NA
rs7366775	1	155168930	A	G	0.4155	9.09e-09	0.873061	rs1057941	1	THBS3:RP11-263K19.4	0:0	ncRNA_intronic	0.551	7
rs423144	1	155169355	T	G	0.4155	9.39e-09	0.873061	rs1057941	1	THBS3:RP11-263K19.4	0:0	ncRNA_intronic	4.189	NA
rs2075571	1	155174106	T	C	0.4175	1.9e-08	0.881808	rs1057941	1	THBS3:RP11-263K19.4	0:0	ncRNA_intronic	3.007	5
rs114312440	1	155184057	G	A	0.3012	NA	0.717821	rs1057941	1	GBAP1	0	ncRNA_exonic	6.242	5
rs1057941	1	155186742	A	G	0.3917	1.38e-08	1	rs1057941	1	GBAP1	0	ncRNA_exonic	9.692	NA
rs2990246	1	155197602	C	G	0.3728	6.78e-08	0.763114	rs1057941	1	GBAP1	387	upstream	6.42	4
rs74599685	10	5702221	A	G	0.00497	0.049559	0.621235	rs11598956	2	ASB13	0	intronic	2.326	2b
rs77948871	10	5703107	A	G	0.00497	0.040941	0.621235	rs11598956	2	ASB13	0	intronic	0.059	5
rs74488357	10	5704444	G	T	0.00497	NA	0.621235	rs11598956	2	ASB13	0	intronic	6.594	7
rs17142551	10	5705681	G	C	0.005964	0.000649	0.746982	rs11598956	2	ASB13	0	intronic	2.696	4
rs79682915	10	5707761	A	AT	0.006958	NA	0.873236	rs11598956	2	ASB13	0	intronic	6.781	NA
rs11598956	10	5713197	G	A	0.007952	2.41e-08	1	rs11598956	2	ASB13	4638	intergenic	7.022	4
rs150063598	10	5717447	G	C	0.006958	NA	0.873236	rs11598956	2	ASB13	8888	intergenic	1.507	7
rs11597171	10	5717888	A	T	0.006958	1.24e-06	0.873236	rs11598956	2	FAM208B	8912	intergenic	4.17	7
rs77892901	10	5718152	T	G	0.006958	1.25e-06	0.873236	rs11598956	2	FAM208B	8648	intergenic	3.697	6
rs143444054	10	5718522	G	C	0.007952	2.62e-08	1	rs11598956	2	FAM208B	8278	intergenic	2.623	6
rs77214406	10	5719054	T	G	0.007952	2.65e-08	1	rs11598956	2	FAM208B	7746	intergenic	0.428	5
rs7089800	10	5719483	C	T	0.007952	2.68e-08	1	rs11598956	2	FAM208B	7317	intergenic	3.555	6
rs11258907	10	5722789	A	G	0.006958	1.46e-06	0.873236	rs11598956	2	FAM208B	4011	intergenic	2.627	7
rs11258975	10	5723593	G	A	0.006958	NA	0.873236	rs11598956	2	FAM208B	3207	intergenic	0.144	6
rs146970573	10	5725543	C	T	0.007952	6.57e-08	1	rs11598956	2	FAM208B	1257	intergenic	0.512	7
rs11598629	10	5727250	T	C	0.006958	7.9e-06	0.873236	rs11598956	2	FAM208B	0	intronic	6.733	4
chr - chromosome; pos - position; MAF - minor allele frequency; gwasP - P-value in GWAS meta-analysis; IndSigSNP - independent significant single nucleotide polymorphism; dist - distance from nearest gene; func - function; CADD - CADD score; RDB - Regulome database score
