# Supplementary material for: Genome-wide association study meta-analysis supports association between MUC1 and ectopic pregnancy
Source: Hum Reprod. 2023 Oct 24;38(12):2516–25. doi: 10.1093/humrep/dead217 (PMC10694401; doi:10.1093/humrep/dead217)
Supplement: dead217_Supplementary_Table_S2 [file dead217_supplementary_table_s2.xlsx]

## Sheet: ST2
Supplementary Table S2. Results from GWAS catalogue look-up
GenomicLocus	IndSigSNP	chr	bp	snp	PMID	Trait
1	rs4971091	1	155106697	rs12904	33547301	Alanine aminotransferase levels
1	rs4971091	1	155106697	rs12904	33547301	Aspartate aminotransferase levels
1	rs4971091	1	155106697	rs12904	33339817	Gamma glutamyl transferase levels
1	rs4971091	1	155106697	rs12904	33972514	Liver enzyme levels (alanine transaminase)
1	rs4971091	1	155115260	rs4246529	31578528	Urate levels
1	rs4971091	1	155126948	rs10908458	22001757	Liver enzyme levels (gamma-glutamyl transferase)
1	rs4971091	1	155129562	rs12129003	32888493	Platelet count
1	rs4971091	1	155131394	rs34257409	31511532	Urinary albumin-to-creatinine ratio
1	rs4971091	1	155131394	rs34257409	31630189	Urinary albumin-to-creatinine ratio
1	rs4971091	1	155143768	rs4971091	30664634	Body fat distribution (arm fat ratio)
1	rs4971091	1	155143768	rs4971091	30664634	Body fat distribution (arm fat ratio)
1	rs1057941	1	155151493	rs11264341	23263486	Urate levels
1	rs1057941	1	155151493	rs11264341	31985003	Urate levels
1	rs1057941	1	155151493	rs11264341	30993211	Serum uric acid levels
1	rs1057941	1	155151493	rs11264341	30595370	Lung function (FVC)
1	rs1057941	1	155151493	rs11264341	33462484	Aspartate aminotransferase levels
1	rs1057941	1	155151493	rs11264341	33462484	Calcium levels
1	rs1057941	1	155151493	rs11264341	33462484	Alanine aminotransferase levels
1	rs1057941	1	155151493	rs11264341	33462484	Cystatin C levels
1	rs1057941	1	155151493	rs11264341	33462484	Serum phosphate levels
1	rs1057941	1	155151493	rs11264341	33462484	Gamma glutamyl transferase levels
1	rs1057941	1	155151493	rs11264341	33462484	Urea levels
1	rs1057941	1	155151493	rs11264341	33462484	Urate levels
1	rs1057941	1	155155608	rs4971099	31235808	Number of decayed, missing and filled tooth surfaces or use of dentures
1	rs1057941	1	155155608	rs4971099	31235808	Dentures
1	rs1057941	1	155155731	rs4971100	31152163	Estimated glomerular filtration rate
1	rs1057941	1	155155731	rs4971100	25886283	Magnesium levels
1	rs1057941	1	155155731	rs4971100	25886283	Magnesium levels
1	rs1057941	1	155155731	rs4971100	31152163	Estimated glomerular filtration rate
1	rs1057941	1	155155731	rs4971100	32839289	Serum CC16 levels
1	rs1057941	1	155155731	rs4971100	30993211	Serum uric acid levels
1	rs1057941	1	155155731	rs4971100	30993211	Serum uric acid levels
1	rs1057941	1	155155731	rs4971100	33356394	Urate levels
1	rs1057941	1	155157715	rs2070803	30604766	Estimated glomerular filtration rate
1	rs1057941	1	155157715	rs2070803	31511532	Microalbuminuria
1	rs1057941	1	155157715	rs2070803	31511532	Urinary albumin-to-creatinine ratio
1	rs1057941	1	155157715	rs2070803	31578528	Urate levels
1	rs1057941	1	155157715	rs2070803	31578528	Urate levels
1	rs1057941	1	155157715	rs2070803	31578528	Urate levels
1	rs1057941	1	155157715	rs2070803	31578528	Urate levels
1	rs1057941	1	155157715	rs2070803	31578528	Gout
1	rs1057941	1	155168930	rs7366775	33002439	Gastric cancer
1	rs1057941	1	155186742	rs1057941	27197191	Cancer
1	rs1057941	1	155186742	rs1057941	30281874	Gastric cancer
1	rs1057941	1	155197602	rs2990246	29403010	Glomerular filtration rate
1	rs1057941	1	155197602	rs2990246	29403010	Creatinine levels
IndSigSNP - independent significant single nucleotide polymorphism; chr - chromosome; bp - base pair; SNP - single nucleotide polymorphism; PMID - PubMed ID
