# Supplementary material for: Genome-wide association study meta-analysis supports association between MUC1 and ectopic pregnancy
Source: Hum Reprod. 2023 Oct 24;38(12):2516–25. doi: 10.1093/humrep/dead217 (PMC10694401; doi:10.1093/humrep/dead217)
Supplement: dead217_Supplementary_Table_S3 [file dead217_supplementary_table_s3.xlsx]

## Sheet: ST3
Supplementary Table S3. Significant results from the HyPrColoc colocalisation analysis
locus	study	feature	tissue	iteration	traits	posterior_probability	regional_probability	candidate_variant	posterior_explained_by_snp	dropped_trait	n_variants_tested
1:154171292-156171292	Lepik_2017	ge	blood	1	GWAS, ENSG00000185499	0.9365	0.9858	1:155199564_G_T	0.3229		2624
1:154171292-156171292	GEUVADIS	ge	LCL	5	GWAS, ENSG00000185499	0.9339	0.9763	1:155171824_A_G	0.2123		1539
1:154171292-156171292	Quach_2016	ge	monocyte_R848	2	GWAS, ENSG00000185499	0.8969	0.9202	1:155171292_G_T	0.9614		1413
1:154171292-156171292	GTEx	ge	pituitary	2	GWAS, ENSG00000163462	0.9296	0.991	1:155204315_C_T	0.1717		2421
1:154171292-156171292	Quach_2016	ge	monocyte_naive	1	GWAS, ENSG00000185499	0.9519	0.9996	1:155177242_A_G	0.7585		1413
1:154171292-156171292	GTEx	tx	adrenal_gland	12	GWAS, ENST00000611577	0.9103	0.9999	1:155199139_A_G	0.3564		2421
1:154171292-156171292	GTEx	tx	brain_nucleus_accumbens	6	GWAS, ENST00000611577	0.9468	0.9999	1:155199139_A_G	0.2403		2421
