# Supplementary material for: Genome-wide association study meta-analysis supports association between MUC1 and ectopic pregnancy
Source: Hum Reprod. 2023 Oct 24;38(12):2516–25. doi: 10.1093/humrep/dead217 (PMC10694401; doi:10.1093/humrep/dead217)
Supplement: dead217_Supplementary_Table_S4 [file dead217_supplementary_table_s4.xlsx]

## Sheet: ST4
Supplementary Table S4. Genetic correlation results significant after FDR correction
Category	rg	se	z	p	h2_obs	h2_obs_se	h2_int	h2_int_se	gcov_int	gcov_int_se	phenotype	FDR
Reproductive	-0.5027	0.06005	-8.371	5.696e-17	0.1282	0.004762	1.019	0.01222	0.004088	0.006194	Age first had sexual intercourse	7.60986e-14
Education	-0.3825	0.04788	-7.989	1.36e-15	0.1121	0.003168	0.9795	0.01537	0.008092	0.00567	Educational Attainment	1.8156e-12
Reproductive	-0.4738	0.06602	-7.178	7.09e-13	0.1714	0.007197	1.031	0.008919	-0.001998	0.005084	Age at first live birth	9.45097e-10
Smoking	-0.3368	0.0536	-6.283	3.318e-10	0.09749	0.003685	1.029	0.01041	0.00313	0.005356	Smoking status: Never	4.40962e-07
Smoking	0.3084	0.05427	5.682	1.328e-08	0.07533	0.003186	1.015	0.01	-0.003972	0.005305	Ever smoked	1.75827e-05
Smoking	0.3685	0.06712	5.49	4.013e-08	0.04619	0.002574	1.027	0.008547	-0.005254	0.004913	Maternal smoking around birth	5.30117e-05
Anthropometrics	0.2385	0.0435	5.483	4.175e-08	0.2256	0.006942	1.067	0.01749	-0.008438	0.00572	Body fat percentage	5.511e-05
Anthropometrics	0.213	0.03998	5.328	9.942e-08	0.2423	0.008743	1.052	0.01753	-0.005927	0.005745	Body mass index (BMI)	0.000130538
Reproductive	0.4206	0.07898	5.326	1.003e-07	0.04815	0.003142	0.9974	0.007609	-0.002301	0.004748	Ever used hormone-replacement therapy (HRT)	0.000131594
Smoking	0.3381	0.06471	5.226	1.735e-07	0.05009	0.002575	1.012	0.00852	-0.003582	0.005291	Smoking status: Current	0.000227112
Reproductive	-0.8171	0.1579	-5.174	2.293e-07	0.09422	0.0192	1.006	0.006171	0.007815	0.004404	Age of primiparous women at birth of child	0.000299007
Health	0.299	0.05816	5.142	2.721e-07	0.03755	0.001578	1.003	0.01251	0.002594	0.006253	Major Depressive Disorder	0.000354546
Reproductive	-0.3832	0.07479	-5.124	2.984e-07	0.09252	0.005738	1.015	0.008521	0.0007892	0.005226	Age at last live birth	0.000388218
Reproductive	-0.4816	0.09534	-5.052	4.383e-07	0.04737	0.003893	1.003	0.007282	0.005152	0.004917	Age started oral contraceptive pill	0.000568037
Health	0.4875	0.09939	4.905	9.356e-07	0.01759	0.001742	1.009	0.007356	-0.007038	0.00525	Diseases of the genitourinary system	0.00120599
Smoking	-0.5506	0.1144	-4.814	1.478e-06	0.04037	0.006021	1.009	0.006609	0.008647	0.004808	Age started smoking in former smokers	0.00189923
Health	0.6669	0.1404	4.751	2.028e-06	0.007796	0.00127	1.007	0.006032	-0.01184	0.004676	ICD10: N39 Other disorders of urinary system	0.00259584
Health	0.4795	0.1042	4.601	4.201e-06	0.01426	0.001958	1.027	0.009191	-0.01126	0.004439	ICD10: K80 Cholelithiasis	0.00535207
Health	0.4519	0.09927	4.552	5.304e-06	0.01569	0.00185	1.026	0.008351	-0.01198	0.004422	Disorders of gallbladder, biliary tract and pancreas	0.00674138
Reproductive	0.2775	0.06174	4.495	6.973e-06	0.05288	0.002764	1.019	0.009228	-0.001832	0.004858	Smoking status: Previous	0.00884874
Health	0.2833	0.06448	4.394	1.111e-05	0.04341	0.002635	1.02	0.009526	0.00194	0.004736	Diseases of the musculoskeletal system and connective tissue	0.0140208
Health	0.3932	0.09183	4.282	1.856e-05	0.02088	0.001643	1.01	0.007105	-0.003322	0.005031	ICD10: R07 Pain in throat and chest	0.0233114
Health	0.2366	0.05563	4.254	2.104e-05	0.06998	0.003178	1.015	0.009363	-0.0006723	0.005315	Mood swings	0.0264052
Health	0.5428	0.1294	4.194	2.742e-05	0.009608	0.001485	1.01	0.006733	-0.005308	0.004632	ICD10: K29 Gastritis and duodenitis	0.0343024
Reproductive	-0.3889	0.09313	-4.176	2.965e-05	0.08057	0.01002	0.9939	0.007748	0.003067	0.004547	Age started hormone-replacement therapy (HRT)	0.0370328
rg - genetic correlation; se - standard error; z - z score; p - p-value; h2_obs - observed heritability; h2_int - single-trait LD Score regression intercept; gcov_int - cross-trait LD score regression intercept; FDR - false discovery rate
