# Supplementary material for: Genome-wide association study meta-analysis supports association between MUC1 and ectopic pregnancy
Source: Hum Reprod. 2023 Oct 24;38(12):2516–25. doi: 10.1093/humrep/dead217 (PMC10694401; doi:10.1093/humrep/dead217)
Supplement: dead217_Supplementary_Table_S5 [file dead217_supplementary_table_s5.xlsx]

## Sheet: ST5
Supplementary Table S5. MAGMA gene-based test results from FUMA
GENE	CHROMOSOME	START	STOP	Number of variants	Sample size	Z-value for the gene	P-value	SYMBOL
ENSG00000269831	1	738532	739137	3	255880	-0.19323	0.57661	AL669831.1
ENSG00000269308	1	818043	819983	3	255880	0.49927	0.3088	AL645608.2
ENSG00000187634	1	860260	879955	119	255880	-0.61528	0.73082	SAMD11
ENSG00000268179	1	861264	866445	47	255880	-0.31963	0.62537	AL645608.1
ENSG00000188976	1	879584	894689	73	255880	-0.14504	0.55766	NOC2L
ENSG00000187961	1	895967	901095	23	255880	0.29581	0.38369	KLHL17
ENSG00000187583	1	901877	911245	50	255880	0.94744	0.17171	PLEKHN1
ENSG00000187642	1	910579	917497	33	255880	-0.66267	0.74623	C1orf170
ENSG00000188290	1	934342	935552	5	255880	-0.18989	0.5753	HES4
ENSG00000187608	1	948803	949920	10	255880	-0.30087	0.61824	ISG15
ENSG00000188157	1	955503	991496	191	255880	0.0049958	0.49801	AGRN
ENSG00000237330	1	1006346	1009687	17	255880	-0.026187	0.51045	RNF223
ENSG00000131591	1	1017198	1051741	152	255880	-0.20077	0.57956	C1orf159
ENSG00000162571	1	1109264	1133315	170	255880	-0.064852	0.52585	TTLL10
ENSG00000186891	1	1138888	1142071	18	255880	1.4269	0.076809	TNFRSF18
ENSG00000186827	1	1146706	1149518	13	255880	1.325	0.092581	TNFRSF4
ENSG00000078808	1	1152288	1167411	119	255880	0.7984	0.21232	SDF4
ENSG00000176022	1	1167629	1170421	11	255880	0.34326	0.3657	B3GALT6
ENSG00000184163	1	1177826	1182102	18	255880	1.7454	0.040462	FAM132A
ENSG00000160087	1	1189289	1209265	75	255880	0.66104	0.25429	UBE2J2
ENSG00000162572	1	1215816	1227409	58	255880	2.3098	0.010449	SCNN1D
ENSG00000131584	1	1227756	1244989	76	255880	1.2092	0.11328	ACAP3
ENSG00000169972	1	1243947	1247057	7	255880	1.2324	0.1089	PUSL1
ENSG00000127054	1	1246965	1260071	39	255880	2.1822	0.014547	CPSF3L
ENSG00000224051	1	1260136	1264277	15	255880	2.5033	0.0061516	GLTPD1
ENSG00000169962	1	1266694	1270686	19	255880	1.4683	0.071006	TAS1R3
ENSG00000107404	1	1270656	1284730	50	255880	1.6172	0.052913	DVL1
ENSG00000162576	1	1288069	1297157	38	255880	1.9703	0.024401	MXRA8
ENSG00000175756	1	1309110	1310875	12	255880	0.61086	0.27065	AURKAIP1
ENSG00000221978	1	1321091	1334708	40	255880	1.3481	0.088821	CCNL2
ENSG00000224870	1	1334902	1337426	12	255880	1.9881	0.023401	RP4-758J18.2
ENSG00000242485	1	1337288	1342693	21	255880	1.6372	0.050791	MRPL20
ENSG00000235098	1	1353800	1357149	13	255880	1.9017	0.028604	ANKRD65
ENSG00000205116	1	1361508	1363167	9	255880	1.0953	0.1367	TMEM88B
ENSG00000179403	1	1370241	1378262	23	255880	-0.19085	0.57568	VWA1
ENSG00000215915	1	1385069	1405538	97	255880	0.49453	0.31046	ATAD3C
ENSG00000160072	1	1407143	1433228	126	255880	2.3748	0.0087793	ATAD3B
ENSG00000197785	1	1447531	1470067	116	255880	1.1442	0.12627	ATAD3A
ENSG00000205090	1	1470554	1475833	23	255880	-0.31683	0.62431	TMEM240
ENSG00000160075	1	1477053	1510249	126	255880	-0.67229	0.7493	SSU72
ENSG00000215014	1	1510355	1511373	6	255880	-0.78382	0.78343	AL645728.1
ENSG00000228594	1	1533392	1535476	4	255880	-0.68986	0.75486	C1orf233
ENSG00000197530	1	1550795	1565990	51	255880	0.44618	0.32773	MIB2
ENSG00000248333	1	1570603	1590473	28	255880	-0.15769	0.56265	CDK11B
ENSG00000189339	1	1592939	1624167	99	255880	-0.34647	0.6355	SLC35E2B
ENSG00000008128	1	1634169	1655766	67	255880	-2.2879	0.98893	CDK11A
ENSG00000215790	1	1656277	1677431	76	255880	-0.57568	0.71758	SLC35E2
ENSG00000008130	1	1682671	1711896	108	255880	-0.34886	0.6364	NADK
ENSG00000078369	1	1716729	1822495	293	255880	-1.1576	0.87648	GNB1
ENSG00000169885	1	1846266	1848735	14	255880	-0.16865	0.56696	CALML6
ENSG00000178821	1	1849029	1850712	7	255880	-0.79243	0.78594	TMEM52
ENSG00000142609	1	1853396	1935276	407	255880	-0.94861	0.82859	C1orf222
ENSG00000187730	1	1950780	1962192	57	255880	2.6645	0.0038552	GABRD
ENSG00000067606	1	1981909	2116834	609	255880	0.27474	0.39176	PRKCZ
ENSG00000162585	1	2115903	2144159	77	255880	-0.16298	0.56473	C1orf86
ENSG00000269554	1	2121237	2123179	5	255880	-1.8902	0.97063	AL590822.2
ENSG00000203301	1	2143360	2145620	11	255880	0.51443	0.30348	AL590822.1
ENSG00000157933	1	2160134	2241558	347	255880	-0.28906	0.61373	SKI
ENSG00000116151	1	2252692	2323146	403	255880	-0.041112	0.5164	MORN1
ENSG00000157916	1	2323267	2336883	60	255880	0.73142	0.23226	RER1
ENSG00000157911	1	2336236	2345236	41	255880	0.88879	0.18706	PEX10
ENSG00000149527	1	2357419	2436969	435	255880	-0.96781	0.83343	PLCH2
ENSG00000157881	1	2439972	2458039	90	255880	-1.1642	0.87783	PANK4
ENSG00000197921	1	2460184	2461684	6	255880	-0.74476	0.77179	HES5
ENSG00000157873	1	2487078	2496821	38	255880	-0.12174	0.54845	TNFRSF14
ENSG00000157870	1	2517930	2522908	26	255880	-1.2686	0.89772	FAM213B
ENSG00000142606	1	2522078	2564481	207	255880	-1.1131	0.86716	MMEL1
ENSG00000215912	1	2567415	2718286	143	255880	-1.4153	0.92151	TTC34
ENSG00000169717	1	2938046	2939465	6	255880	-1.9656	0.97533	ACTRT2
ENSG00000142611	1	2985732	3355185	2106	255880	0.44761	0.32722	PRDM16
ENSG00000130762	1	3370990	3397677	128	255880	0.9331	0.17538	ARHGEF16
ENSG00000162591	1	3406484	3528059	707	255880	-0.21464	0.58498	MEGF6
ENSG00000158109	1	3541566	3546691	17	255880	0.75666	0.22463	TPRG1L
ENSG00000116213	1	3547331	3569325	70	255880	0.090749	0.46385	WRAP73
ENSG00000078900	1	3569084	3652765	409	255880	-0.16439	0.56529	TP73
ENSG00000162592	1	3668962	3688209	103	255880	-0.26349	0.60391	CCDC27
ENSG00000235169	1	3689352	3692546	17	255880	0.76944	0.22082	SMIM1
ENSG00000130764	1	3696784	3713068	108	255880	0.12918	0.44861	LRRC47
ENSG00000116198	1	3728645	3773778	333	255880	-0.8962	0.81493	CEP104
ENSG00000169598	1	3773845	3801993	205	255880	-0.97533	0.8353	DFFB
ENSG00000198912	1	3805689	3816857	61	255880	1.1516	0.12475	C1orf174
ENSG00000196581	1	4714792	4852594	803	255880	1.307	0.095608	AJAP1
ENSG00000131697	1	5922871	6052533	510	255880	-0.43131	0.66688	NPHP4
ENSG00000069424	1	6051526	6161253	447	255880	-1.2499	0.89434	KCNAB2
ENSG00000268332	1	6100630	6101399	5	255880	0.38615	0.34969	AL035406.1
ENSG00000116254	1	6161853	6240183	354	255880	0.28228	0.38886	CHD5
ENSG00000116251	1	6241329	6269449	92	255880	-0.70828	0.76061	RPL22
ENSG00000158286	1	6265535	6281359	47	255880	-0.77825	0.78179	RNF207
ENSG00000116237	1	6281253	6296032	44	255880	-0.7463	0.77226	ICMT
ENSG00000173673	1	6304252	6305638	5	255880	-0.70673	0.76013	HES3
ENSG00000158292	1	6307406	6321035	56	255880	0.46364	0.32145	GPR153
ENSG00000097021	1	6324329	6454451	619	255880	0.16336	0.43512	ACOT7
ENSG00000069812	1	6472478	6484730	52	255880	0.87573	0.19059	HES2
ENSG00000187017	1	6484848	6521430	154	255880	0.16004	0.43642	ESPN
ENSG00000215788	1	6521211	6526255	19	255880	-1.373	0.91513	TNFRSF25
ENSG00000171680	1	6526152	6580121	232	255880	0.54625	0.29245	PLEKHG5
ENSG00000162408	1	6581407	6614595	150	255880	1.557	0.059739	NOL9
ENSG00000173662	1	6615241	6639817	77	255880	0.66309	0.25364	TAS1R1
ENSG00000204859	1	6640061	6649340	20	255880	0.35828	0.36007	ZBTB48
ENSG00000162413	1	6650784	6674667	77	255880	0.14801	0.44117	KLHL21
ENSG00000116273	1	6673745	6684093	25	255880	-0.22179	0.58776	PHF13
ENSG00000041988	1	6684926	6695646	48	255880	0.1067	0.45751	THAP3
ENSG00000007923	1	6694228	6761984	216	255880	-0.32812	0.62859	DNAJC11
ENSG00000171735	1	6845384	7829766	3790	255880	-0.91923	0.82101	CAMTA1
ENSG00000049245	1	7831329	7841492	47	255880	-1.5458	0.93892	VAMP3
ENSG00000049246	1	7844380	7905237	273	255880	-0.63498	0.73728	PER3
ENSG00000049247	1	7903143	7913572	49	255880	-0.0012544	0.5005	UTS2
ENSG00000049249	1	7979907	8000926	67	255880	0.22563	0.41075	TNFRSF9
ENSG00000116288	1	8014351	8045565	101	255880	-0.99803	0.84087	PARK7
ENSG00000116285	1	8064464	8086368	53	255880	-0.70249	0.75881	ERRFI1
ENSG00000162426	1	8377886	8404227	100	255880	0.39517	0.34636	SLC45A1
ENSG00000142599	1	8412457	8877702	1028	255880	-0.6159	0.73102	RERE
ENSG00000074800	1	8921061	8939308	42	255880	0.52738	0.29897	ENO1
ENSG00000131686	1	9005926	9035151	159	255880	0.21235	0.41592	CA6
ENSG00000197241	1	9063359	9086404	117	255880	-0.1373	0.55461	SLC2A7
ENSG00000142583	1	9095166	9148537	248	255880	0.76634	0.22174	SLC2A5
ENSG00000180758	1	9160364	9189229	107	255880	2.188	0.014334	GPR157
ENSG00000049239	1	9294834	9331396	143	255880	-0.62099	0.7327	H6PD
ENSG00000171621	1	9352939	9429591	446	255880	0.085057	0.46611	SPSB1
ENSG00000171612	1	9599541	9645237	126	255880	-0.91309	0.8194	SLC25A33
ENSG00000188807	1	9648932	9674935	87	255880	-1.2639	0.89687	TMEM201
ENSG00000171608	1	9711790	9789172	284	255880	-0.97788	0.83593	PIK3CD
ENSG00000179840	1	9712668	9714644	9	255880	-1.0057	0.84273	C1orf200
ENSG00000171603	1	9789084	9884584	382	255880	-1.6211	0.9475	CLSTN1
ENSG00000178585	1	9908334	9970394	193	255880	-0.48042	0.68454	CTNNBIP1
ENSG00000162441	1	9982173	10003465	66	255880	-1.3677	0.9143	LZIC
ENSG00000173614	1	10003486	10045559	121	255880	-1.4176	0.92185	NMNAT1
ENSG00000162444	1	10057264	10076078	54	255880	-2.0439	0.97952	RBP7
ENSG00000130939	1	10092890	10241297	511	255880	-0.30279	0.61897	UBE4B
ENSG00000054523	1	10270863	10441661	665	255880	-0.52116	0.69887	KIF1B
ENSG00000142657	1	10458649	10480201	76	255880	-0.76632	0.77826	PGD
ENSG00000251503	1	10490159	10512210	74	255880	-0.34526	0.63505	APITD1-CORT
ENSG00000175279	1	10490159	10512210	74	255880	-0.34526	0.63505	APITD1
ENSG00000241563	1	10509776	10511959	5	255880	0.38519	0.35005	CORT
ENSG00000160049	1	10516579	10532583	51	255880	0.016433	0.49344	DFFA
ENSG00000142655	1	10532345	10690815	516	255880	-0.51793	0.69775	PEX14
ENSG00000130940	1	10696661	10856707	688	255880	-0.71946	0.76407	CASZ1
ENSG00000175262	1	11006528	11042094	166	255880	-1.409	0.92058	C1orf127
ENSG00000120948	1	11072414	11085796	36	255880	0.76437	0.22232	TARDBP
ENSG00000009724	1	11086580	11107290	80	255880	1.1956	0.11592	MASP2
ENSG00000116649	1	11114641	11120081	11	255880	-0.28573	0.61246	SRM
ENSG00000171824	1	11126675	11159938	126	255880	0.61206	0.27025	EXOSC10
ENSG00000198793	1	11166592	11322564	452	255880	0.28589	0.38748	MTOR
ENSG00000171819	1	11249398	11256038	25	255880	0.29157	0.38531	ANGPTL7
ENSG00000120942	1	11333263	11356106	52	255880	0.29598	0.38362	UBIAD1
ENSG00000204624	1	11539223	11597641	206	255880	-0.30577	0.62011	PTCHD2
ENSG00000116661	1	11708424	11715842	38	255880	0.46302	0.32167	FBXO2
ENSG00000132879	1	11714432	11723384	33	255880	1.4917	0.067883	FBXO44
ENSG00000116663	1	11724181	11734411	46	255880	1.4966	0.067251	FBXO6
ENSG00000116670	1	11734537	11751707	77	255880	1.1762	0.11976	MAD2L2
ENSG00000162490	1	11751786	11785914	146	255880	-1.5395	0.93815	DRAXIN
ENSG00000177674	1	11796141	11814859	71	255880	-0.68416	0.75306	AGTRAP
ENSG00000215910	1	11821844	11849642	169	255880	0.67542	0.2497	C1orf167
ENSG00000177000	1	11845780	11866977	96	255880	1.0199	0.15388	MTHFR
ENSG00000011021	1	11866207	11903201	225	255880	0.76611	0.22181	CLCN6
ENSG00000175206	1	11905766	11908402	19	255880	0.83118	0.20294	NPPA
ENSG00000120937	1	11917521	11918988	3	255880	1.5152	0.064856	NPPB
ENSG00000116685	1	11979648	11986485	31	255880	0.6143	0.26951	KIAA2013
ENSG00000083444	1	11994262	12035595	188	255880	-0.46791	0.68008	PLOD1
ENSG00000116688	1	12040238	12073571	120	255880	-0.62229	0.73312	MFN2
ENSG00000116691	1	12079523	12092102	35	255880	0.12658	0.44964	MIIP
ENSG00000120949	1	12123434	12204264	308	255880	1.8691	0.030804	TNFRSF8
ENSG00000028137	1	12227060	12269285	175	255880	0.4448	0.32823	TNFRSF1B
ENSG00000048707	1	12290124	12572099	795	255880	-0.93154	0.82421	VPS13D
ENSG00000162496	1	12627939	12677737	222	255880	0.33717	0.36799	DHRS3
ENSG00000204518	1	12704566	12727097	78	255880	0.25949	0.39763	AADACL4
ENSG00000188984	1	12776118	12788726	57	255880	0.44553	0.32797	AADACL3
ENSG00000157330	1	12806163	12823847	66	255880	0.54397	0.29323	C1orf158
ENSG00000116726	1	12834984	12838049	12	255880	0.11132	0.45568	PRAMEF12
ENSG00000116721	1	12851546	12856777	16	255880	-0.91114	0.81889	PRAMEF1
ENSG00000204513	1	12884468	12891264	20	255880	-1.4771	0.93017	PRAMEF11
ENSG00000179172	1	12907261	12908578	1	255880	1.2189	0.11144	HNRNPCL1
ENSG00000120952	1	12916941	12921764	34	255880	0.42445	0.33562	PRAMEF2
ENSG00000243073	1	12939045	12946025	12	255880	-1.4031	0.91971	PRAMEF4
ENSG00000232423	1	12998181	13117751	2	255880	-0.583	0.72005	PRAMEF6
ENSG00000162494	1	13801445	13840543	225	255880	-0.42685	0.66526	LRRC38
ENSG00000162493	1	13909960	13944452	167	255880	-0.061056	0.52434	PDPN
ENSG00000116731	1	14026693	14151574	497	255880	1.8062	0.035441	PRDM2
ENSG00000189337	1	14925200	15444539	2621	255880	-0.86381	0.80615	KAZN
ENSG00000171729	1	15479028	15546976	412	255880	-0.15207	0.56044	TMEM51
ENSG00000204464	1	15490840	15497813	32	255880	0.86947	0.19229	C1orf195
ENSG00000142621	1	15573768	15726779	703	255880	0.66752	0.25222	FHAD1
ENSG00000142634	1	15736391	15756839	84	255880	0.7411	0.22932	EFHD2
ENSG00000162438	1	15764935	15775737	38	255880	0.32257	0.37351	CTRC
ENSG00000142615	1	15783223	15798586	77	255880	-0.44002	0.67004	CELA2A
ENSG00000215704	1	15792404	15817895	117	255880	-0.3847	0.64977	CELA2B
ENSG00000132906	1	15817327	15853029	177	255880	0.026333	0.4895	CASP9
ENSG00000116138	1	15853308	15918874	276	255880	0.3723	0.35484	DNAJC16
ENSG00000116771	1	15898848	15911605	73	255880	-0.044663	0.51781	AGMAT
ENSG00000197312	1	15943995	15995539	156	255880	-0.0012363	0.50049	DDI2
ENSG00000215695	1	15986364	15988217	6	255880	-1.3536	0.91207	RSC1A1
ENSG00000116786	1	16010827	16061264	207	255880	-0.52467	0.7001	PLEKHM2
ENSG00000162461	1	16062900	16067891	12	255880	1.3956	0.081411	SLC25A34
ENSG00000162460	1	16068917	16074477	34	255880	0.51665	0.3027	TMEM82
ENSG00000162458	1	16083102	16113089	84	255880	-0.35516	0.63877	FBLIM1
ENSG00000065526	1	16174359	16266955	233	255880	-1.9456	0.97415	SPEN
ENSG00000116809	1	16268364	16302627	91	255880	-1.7703	0.96166	ZBTB17
ENSG00000183888	1	16330731	16335302	23	255880	-2.1892	0.98571	C1orf64
ENSG00000173641	1	16340523	16346089	50	255880	-0.14036	0.55581	HSPB7
ENSG00000186510	1	16345370	16360545	97	255880	-0.62889	0.73529	CLCNKA
ENSG00000184908	1	16370272	16383803	129	255880	-1.1685	0.8787	CLCNKB
ENSG00000185519	1	16384264	16400127	71	255880	-0.24599	0.59715	FAM131C
ENSG00000142627	1	16450832	16482582	102	255880	-0.31783	0.62469	EPHA2
ENSG00000142632	1	16524349	16539104	75	255880	0.16735	0.43355	ARHGEF19
ENSG00000204377	1	16555368	16556038	3	255880	1.1681	0.12139	C1orf134
ENSG00000132881	1	16558195	16563657	19	255880	0.67599	0.24952	RSG1
ENSG00000037637	1	16573334	16678949	301	255880	1.2389	0.1077	FBXO42
ENSG00000055070	1	16679070	16724640	146	255880	1.9008	0.028663	SZRD1
ENSG00000187144	1	16713612	16763919	191	255880	0.3276	0.37161	SPATA21
ENSG00000157191	1	16767167	16786573	61	255880	-0.6097	0.72897	NECAP2
ENSG00000219481	1	16888814	16940057	2	255880	-0.24475	0.59667	NBPF1
ENSG00000058453	1	17066768	17299474	384	255880	0.40224	0.34376	CROCC
ENSG00000117122	1	17300997	17307330	21	255880	-0.35018	0.6369	MFAP2
ENSG00000159363	1	17312453	17338423	67	255880	-1.1611	0.8772	ATP13A2
ENSG00000117118	1	17345217	17380665	143	255880	-1.7963	0.96377	SDHB
ENSG00000117115	1	17393256	17445948	331	255880	-0.7372	0.7695	PADI2
ENSG00000142623	1	17531621	17572500	245	255880	0.54033	0.29448	PADI1
ENSG00000142619	1	17575593	17610728	219	255880	0.39157	0.34769	PADI3
ENSG00000159339	1	17634690	17690499	335	255880	0.19723	0.42183	PADI4
ENSG00000269468	1	17655507	17676070	168	255880	0.30914	0.37861	AC004824.2
ENSG00000179051	1	17733256	17766220	123	255880	-1.4173	0.9218	RCC2
ENSG00000074964	1	17866330	18024369	642	255880	0.25878	0.3979	ARHGEF10L
ENSG00000117148	1	18081808	18153558	284	255880	0.38361	0.35063	ACTL8
ENSG00000117154	1	18434240	18704977	1330	255880	0.85985	0.19494	IGSF21
ENSG00000179023	1	18807424	18812478	30	255880	-1.0283	0.84809	KLHDC7A
ENSG00000009709	1	18957500	19075360	528	255880	-0.1614	0.56411	PAX7
ENSG00000179002	1	19166093	19186176	135	255880	-0.84062	0.79972	TAS1R2
ENSG00000255275	1	19175767	19247615	474	255880	0.59756	0.27507	RP13-279N23.2
ENSG00000159423	1	19197926	19229275	190	255880	0.80204	0.21126	ALDH4A1
ENSG00000169991	1	19230775	19283180	268	255880	-1.3448	0.91065	IFFO2
ENSG00000127481	1	19401000	19536770	401	255880	0.19477	0.42279	UBR4
ENSG00000127463	1	19542158	19578046	136	255880	-0.99534	0.84022	EMC1
ENSG00000053372	1	19578033	19586622	58	255880	-1.0878	0.86165	MRTO4
ENSG00000162482	1	19609052	19615744	33	255880	-1.0086	0.84342	AKR7A3
ENSG00000053371	1	19630459	19638640	33	255880	-0.86242	0.80577	AKR7A2
ENSG00000040487	1	19638820	19655794	103	255880	-0.28837	0.61347	PQLC2
ENSG00000077549	1	19665267	19812066	747	255880	0.26486	0.39556	CAPZB
ENSG00000270136	1	19923473	19984549	218	255880	0.31381	0.37683	MINOS1-NBL1
ENSG00000173436	1	19923477	19956314	99	255880	0.51256	0.30413	MINOS1
ENSG00000158747	1	19967048	19984945	76	255880	0.12286	0.45111	NBL1
ENSG00000158748	1	19991780	20006055	68	255880	0.51494	0.3033	HTR6
ENSG00000162542	1	20008706	20126438	512	255880	-0.099546	0.53965	TMCO4
ENSG00000178828	1	20140523	20141771	10	255880	-0.56711	0.71468	RNF186
ENSG00000169914	1	20209006	20239438	98	255880	2.2546	0.012079	OTUD3
ENSG00000188784	1	20246502	20250110	24	255880	3.1291	0.0008766	PLA2G2E
ENSG00000188257	1	20301925	20306932	24	255880	-1.0917	0.86251	PLA2G2A
ENSG00000127472	1	20354672	20417683	281	255880	-1.2059	0.88607	PLA2G5
ENSG00000117215	1	20438432	20446050	33	255880	1.4977	0.067105	PLA2G2D
ENSG00000158786	1	20465819	20476879	35	255880	0.020077	0.49199	PLA2G2F
ENSG00000187980	1	20487746	20503917	61	255880	-0.82346	0.79488	PLA2G2C
ENSG00000162543	1	20512578	20522541	23	255880	0.69368	0.24394	UBXN10
ENSG00000158816	1	20617412	20681387	306	255880	-1.0134	0.84456	VWA5B1
ENSG00000162545	1	20808884	20812713	7	255880	0.56323	0.28664	CAMK2N1
ENSG00000090432	1	20825943	20834654	42	255880	-0.59299	0.72341	MUL1
ENSG00000183114	1	20878932	20881512	4	255880	-0.63532	0.73739	FAM43B
ENSG00000158825	1	20915441	20945401	147	255880	-0.36301	0.6417	CDA
ENSG00000158828	1	20959948	20978004	87	255880	-0.20928	0.58289	PINK1
ENSG00000244038	1	20978270	20988000	34	255880	0.41866	0.33773	DDOST
ENSG00000117245	1	20990507	21044510	267	255880	-1.0996	0.86426	KIF17
ENSG00000189410	1	21046225	21059330	54	255880	-0.29547	0.61618	SH2D5
ENSG00000127483	1	21069154	21113816	112	255880	-0.82202	0.79447	HP1BP3
ENSG00000075151	1	21132963	21503377	1021	255880	-0.59269	0.72331	EIF4G3
ENSG00000117298	1	21543740	21671997	494	255880	-2.486	0.99354	ECE1
ENSG00000142794	1	21766621	21811498	191	255880	-0.38083	0.64834	NBPF3
ENSG00000162551	1	21835858	21904905	352	255880	0.52105	0.30117	ALPL
ENSG00000076864	1	21922708	21995801	327	255880	1.2324	0.1089	RAP1GAP
ENSG00000090686	1	22004791	22110099	402	255880	3.2844	0.00051094	USP48
ENSG00000187942	1	22138758	22151714	59	255880	1.8685	0.030847	LDLRAD2
ENSG00000142798	1	22148738	22263790	519	255880	0.1852	0.42654	HSPG2
ENSG00000219073	1	22303514	22325135	182	255880	0.16119	0.43597	CELA3B
ENSG00000142789	1	22328149	22339032	59	255880	0.20473	0.41889	CELA3A
ENSG00000070831	1	22379120	22419437	123	255880	-0.028929	0.51154	CDC42
ENSG00000162552	1	22443798	22470462	121	255880	0.87867	0.18979	WNT4
ENSG00000184677	1	22778344	22857650	234	255880	-0.66222	0.74608	ZBTB40
ENSG00000070886	1	22890057	22930087	186	255880	-1.5422	0.93849	EPHA8
ENSG00000173372	1	22962999	22966101	11	255880	0.3636	0.35808	C1QA
ENSG00000159189	1	22970123	22974603	27	255880	-0.3048	0.61974	C1QC
ENSG00000173369	1	22979255	22988031	36	255880	-0.39797	0.65467	C1QB
ENSG00000133216	1	23037332	23241818	677	255880	0.0019555	0.49922	EPHB2
ENSG00000215906	1	23279536	23291831	48	255880	0.83457	0.20198	LACTBL1
ENSG00000227868	1	23337327	23342343	10	255880	1.2237	0.11053	C1orf234
ENSG00000004487	1	23345941	23410182	112	255880	0.46111	0.32236	KDM1A
ENSG00000169641	1	23410516	23504301	226	255880	0.31312	0.3771	LUZP1
ENSG00000179546	1	23516993	23521222	14	255880	0.99957	0.15876	HTR1D
ENSG00000125944	1	23630264	23670829	70	255880	1.5022	0.066526	HNRNPR
ENSG00000125945	1	23685941	23695935	32	255880	1.774	0.03803	ZNF436
ENSG00000249087	1	23695490	23698332	4	255880	2.3305	0.0098906	C1orf213
ENSG00000204219	1	23707554	23751233	157	255880	2.0198	0.021704	TCEA3
ENSG00000088280	1	23755056	23811061	162	255880	-0.64203	0.73957	ASAP3
ENSG00000007968	1	23832922	23857712	61	255880	-1.524	0.93625	E2F2
ENSG00000117318	1	23884409	23886285	15	255880	-0.43548	0.66839	ID3
ENSG00000197880	1	23907985	23967058	160	255880	-1.9868	0.97653	MDS2
ENSG00000142676	1	24018269	24022915	15	255880	-1.4169	0.92174	RPL11
ENSG00000011007	1	24069645	24088549	33	255880	0.81442	0.2077	TCEB3
ENSG00000057757	1	24104895	24114722	20	255880	1.5303	0.062972	PITHD1
ENSG00000011009	1	24117460	24122029	3	255880	-0.11671	0.54645	LYPLA2
ENSG00000117308	1	24122089	24127271	4	255880	-1.2467	0.89375	GALE
ENSG00000117305	1	24128375	24165110	68	255880	1.7418	0.040773	HMGCL
ENSG00000179163	1	24171567	24194784	66	255880	1.4466	0.074002	FUCA1
ENSG00000188822	1	24197016	24285549	257	255880	1.208	0.11351	CNR2
ENSG00000142661	1	24382525	24438665	245	255880	-1.5441	0.93872	MYOM3
ENSG00000142677	1	24446261	24469611	94	255880	-0.4312	0.66684	IL22RA1
ENSG00000185436	1	24480647	24514449	171	255880	-0.46365	0.67855	IFNLR1
ENSG00000158055	1	24645812	24690972	161	255880	-0.97648	0.83559	GRHL3
ENSG00000001460	1	24683489	24743424	225	255880	-1.2137	0.88757	STPG1
ENSG00000001461	1	24742284	24799466	227	255880	-0.42458	0.66443	NIPAL3
ENSG00000117602	1	24829387	24867530	135	255880	-1.7475	0.95972	RCAN3
ENSG00000184454	1	24882602	24935819	270	255880	0.93119	0.17588	NCMAP
ENSG00000133226	1	24958207	24999758	78	255880	-0.72211	0.76489	SRRM1
ENSG00000169504	1	25071848	25170815	184	255880	-2.2306	0.98715	CLIC4
ENSG00000020633	1	25226002	25291612	209	255880	-0.51394	0.69635	RUNX3
ENSG00000117614	1	25549170	25558993	18	255880	-1.3953	0.91853	SYF2
ENSG00000117616	1	25568728	25664704	44	255880	-1.7659	0.96129	C1orf63
ENSG00000183726	1	25664408	25688852	49	255880	-0.67445	0.74999	TMEM50A
ENSG00000188672	1	25688740	25756683	120	255880	-1.7455	0.95955	RHCE
ENSG00000204178	1	25757388	25826700	154	255880	-1.9942	0.97694	TMEM57
ENSG00000157978	1	25870071	25895377	97	255880	0.099465	0.46038	LDLRAP1
ENSG00000117643	1	25943959	26112698	497	255880	-0.72678	0.76632	MAN1C1
ENSG00000162430	1	26126667	26144713	62	255880	-0.106	0.54221	SEPN1
ENSG00000255054	1	26137961	26150235	46	255880	-0.3672	0.64327	RP1-317E23.6
ENSG00000117640	1	26145131	26159432	44	255880	-0.162	0.56435	MTFR1L
ENSG00000223474	1	26145212	26147288	8	255880	-0.19927	0.57898	AL020996.1
ENSG00000127423	1	26158414	26185903	72	255880	-0.095425	0.53801	AUNIP
ENSG00000182749	1	26187701	26197744	23	255880	-1.0063	0.84286	PAQR7
ENSG00000117632	1	26210672	26233482	49	255880	-0.53523	0.70375	STMN1
ENSG00000158006	1	26286258	26324648	125	255880	-1.38	0.91621	PAFAH2
ENSG00000158008	1	26346375	26362955	42	255880	0.78497	0.21624	EXTL1
ENSG00000158014	1	26363743	26372624	25	255880	2.1604	0.015373	SLC30A2
ENSG00000158022	1	26377795	26394927	59	255880	1.2008	0.11491	TRIM63
ENSG00000175087	1	26437664	26452034	37	255880	0.50668	0.30619	PDIK1L
ENSG00000197245	1	26485511	26489119	14	255880	-0.7726	0.78012	FAM110D
ENSG00000142684	1	26496362	26498551	11	255880	-0.16802	0.56672	ZNF593
ENSG00000142675	1	26503894	26516377	41	255880	0.22023	0.41285	CNKSR1
ENSG00000188782	1	26517052	26529459	72	255880	-0.72948	0.76715	CATSPER4
ENSG00000130695	1	26560691	26605299	163	255880	-1.4041	0.91986	CEP85
ENSG00000142669	1	26605667	26608007	8	255880	-1.7899	0.96326	SH3BGRL3
ENSG00000158062	1	26607819	26644854	160	255880	-1.8934	0.97085	UBXN11
ENSG00000169442	1	26644448	26647014	14	255880	-2.9883	0.9986	CD52
ENSG00000176092	1	26648350	26680621	122	255880	-1.2275	0.89018	AIM1L
ENSG00000176083	1	26688125	26701013	61	255880	0.73369	0.23157	ZNF683
ENSG00000131914	1	26737269	26756213	56	255880	0.92189	0.17829	LIN28A
ENSG00000117682	1	26758773	26797785	99	255880	0.23577	0.4068	DHDDS
ENSG00000198830	1	26798941	26802463	7	255880	-0.97316	0.83476	HMGN2
ENSG00000117676	1	26856252	26901521	136	255880	0.30421	0.38048	RPS6KA1
ENSG00000117713	1	27022524	27108595	175	255880	-0.16344	0.56492	ARID1A
ENSG00000060642	1	27113963	27124889	17	255880	-0.32658	0.62801	PIGV
ENSG00000204160	1	27153201	27184093	77	255880	-0.70037	0.75815	ZDHHC18
ENSG00000175793	1	27189633	27190947	2	255880	1.7637	0.038894	SFN
ENSG00000142751	1	27202624	27216788	30	255880	-0.88432	0.81174	GPN2
ENSG00000198746	1	27216979	27226957	17	255880	0.2373	0.40621	GPATCH3
ENSG00000090273	1	27226729	27273353	109	255880	0.1281	0.44903	NUDC
ENSG00000131910	1	27237980	27240457	9	255880	0.60989	0.27097	NR0B2
ENSG00000175707	1	27276053	27286897	19	255880	-0.80579	0.78982	C1orf172
ENSG00000253368	1	27320198	27327389	11	255880	0.67948	0.24842	TRNP1
ENSG00000158246	1	27331511	27339327	16	255880	0.95552	0.16966	FAM46B
ENSG00000090020	1	27425306	27493472	141	255880	0.94885	0.17135	SLC9A1
ENSG00000142784	1	27561007	27635110	153	255880	1.6178	0.052854	WDTC1
ENSG00000186501	1	27648651	27662891	54	255880	1.5024	0.0665	TMEM222
ENSG00000142765	1	27668513	27680421	33	255880	2.1324	0.016489	SYTL1
ENSG00000142733	1	27681675	27693383	37	255880	2.0575	0.019817	MAP3K6
ENSG00000142748	1	27695603	27701315	17	255880	-0.24355	0.59621	FCN3
ENSG00000174950	1	27705666	27709870	6	255880	1.0143	0.15523	CD164L2
ENSG00000181773	1	27719148	27722318	6	255880	0.68377	0.24706	GPR3
ENSG00000158195	1	27730730	27816669	205	255880	0.95144	0.17069	WASF2
ENSG00000126705	1	27860546	27930942	140	255880	0.73208	0.23206	AHDC1
ENSG00000000938	1	27938575	27961788	64	255880	0.080014	0.46811	FGR
ENSG00000126709	1	27992572	27998729	16	255880	1.5434	0.061363	IFI6
ENSG00000009780	1	28052490	28089633	104	255880	-1.6773	0.95326	FAM76A
ENSG00000117758	1	28099694	28150963	102	255880	-0.41717	0.66172	STX12
ENSG00000117751	1	28157289	28178187	51	255880	-0.55009	0.70887	PPP1R8
ENSG00000130775	1	28199055	28213196	64	255880	-0.15533	0.56172	THEMIS2
ENSG00000117748	1	28218035	28241257	84	255880	-0.80687	0.79013	RPA2
ENSG00000130768	1	28261504	28285668	106	255880	-1.9494	0.97438	SMPDL3B
ENSG00000158156	1	28285973	28294607	34	255880	-1.044	0.85177	XKR8
ENSG00000158161	1	28296855	28415207	389	255880	-1.395	0.91849	EYA3
ENSG00000169403	1	28473677	28520447	99	255880	0.37788	0.35276	PTAFR
ENSG00000126698	1	28525967	28559536	122	255880	-0.93755	0.82576	DNAJC8
ENSG00000130770	1	28562620	28573417	41	255880	-0.85307	0.80319	ATPIF1
ENSG00000130766	1	28586038	28609002	77	255880	-0.32236	0.62641	SESN2
ENSG00000130772	1	28655513	28662476	16	255880	1.4716	0.070565	MED18
ENSG00000204138	1	28696114	28826881	444	255880	0.21024	0.41674	PHACTR4
ENSG00000180198	1	28832455	28865812	96	255880	0.94558	0.17218	RCC1
ENSG00000180098	1	28879597	28905051	65	255880	0.58094	0.28064	TRNAU1AP
ENSG00000120656	1	28915835	28969597	120	255880	1.171	0.1208	TAF12
ENSG00000188060	1	28918712	28921955	10	255880	2.0599	0.019702	RAB42
ENSG00000162419	1	28995244	29045865	115	255880	0.33229	0.36984	GMEB1
ENSG00000198492	1	29063133	29096287	81	255880	-0.091178	0.53632	YTHDF2
ENSG00000116329	1	29138654	29190208	207	255880	1.0896	0.13794	OPRD1
ENSG00000159023	1	29213603	29446553	631	255880	0.069053	0.47247	EPB41
ENSG00000253304	1	29445940	29450447	18	255880	0.91014	0.18137	TMEM200B
ENSG00000116350	1	29474255	29508499	97	255880	0.21591	0.41453	SRSF4
ENSG00000116353	1	29519385	29557454	128	255880	-0.42608	0.66497	MECR
ENSG00000060656	1	29563028	29653325	299	255880	0.92561	0.17732	PTPRU
ENSG00000162510	1	31184124	31196434	41	255880	-0.55499	0.71055	MATN1
ENSG00000162511	1	31205316	31230667	109	255880	-0.84161	0.8	LAPTM5
ENSG00000162512	1	31342314	31381608	126	255880	-1.372	0.91498	SDC3
ENSG00000134644	1	31404353	31538838	435	255880	-1.4674	0.92887	PUM1
ENSG00000084628	1	31652592	31712401	294	255880	-0.92569	0.8227	NKAIN1
ENSG00000060688	1	31732417	31769662	136	255880	-0.34543	0.63511	SNRNP40
ENSG00000121766	1	31769842	31837783	209	255880	-0.31274	0.62276	ZCCHC17
ENSG00000121769	1	31838472	31849697	30	255880	-0.58365	0.72027	FABP3
ENSG00000168528	1	31882412	31907525	99	255880	-0.092566	0.53688	SERINC2
ENSG00000268950	1	31902192	31902614	3	255880	-0.17797	0.57063	AC114494.1
ENSG00000142910	1	32042116	32053288	23	255880	-0.2799	0.61022	TINAGL1
ENSG00000121764	1	32083287	32098119	47	255880	0.27474	0.39176	HCRTR1
ENSG00000162517	1	32095463	32110497	32	255880	-0.72104	0.76456	PEF1
ENSG00000084636	1	32117848	32169920	160	255880	0.88422	0.18829	COL16A1
ENSG00000121753	1	32192718	32230494	102	255880	0.73537	0.23106	BAI2
ENSG00000134668	1	32256023	32281652	81	255880	0.46613	0.32056	SPOCD1
ENSG00000184007	1	32372022	32410457	75	255880	2.0593	0.019734	PTP4A2
ENSG00000121774	1	32479430	32526451	71	255880	-0.87071	0.80804	KHDRBS1
ENSG00000121775	1	32537632	32568467	58	255880	0.15322	0.43911	TMEM39B
ENSG00000025800	1	32573639	32642169	130	255880	-0.30385	0.61938	KPNA6
ENSG00000084652	1	32645287	32663886	41	255880	0.13051	0.44808	TXLNA
ENSG00000160050	1	32665987	32670988	6	255880	0.24964	0.40143	CCDC28B
ENSG00000160051	1	32671236	32674288	8	255880	-0.39233	0.65259	IQCC
ENSG00000222046	1	32674695	32681797	28	255880	-2.4634	0.99312	DCDC2B
ENSG00000160055	1	32680073	32687972	22	255880	0.30508	0.38015	TMEM234
ENSG00000084623	1	32687529	32697205	22	255880	-0.095342	0.53798	EIF3I
ENSG00000183615	1	32712834	32714457	4	255880	-1.0505	0.85324	FAM167B
ENSG00000182866	1	32716840	32751766	63	255880	-0.49985	0.69141	LCK
ENSG00000116478	1	32757687	32799236	58	255880	0.339	0.36731	HDAC1
ENSG00000175130	1	32799433	32801980	2	255880	-0.81494	0.79245	MARCKSL1
ENSG00000162526	1	32817122	32829913	12	255880	-1.9002	0.9713	TSSK3
ENSG00000225828	1	32826871	32829879	3	255880	-2.4686	0.99322	FAM229A
ENSG00000160058	1	32830704	32860332	45	255880	-1.0072	0.84309	BSDC1
ENSG00000254553	1	32930658	33066393	423	255880	0.0096201	0.49616	RP1-27O5.3
ENSG00000273274	1	32930670	32962287	62	255880	-0.76546	0.778	ZBTB8B
ENSG00000160062	1	33005028	33071540	235	255880	0.06696	0.47331	ZBTB8A
ENSG00000176261	1	33065773	33116504	136	255880	0.9616	0.16812	ZBTB8OS
ENSG00000162521	1	33116743	33151812	99	255880	1.0574	0.14517	RBBP4
ENSG00000162520	1	33145507	33169197	66	255880	0.83744	0.20117	SYNC
ENSG00000162522	1	33207486	33240571	83	255880	-1.3202	0.90661	KIAA1522
ENSG00000134684	1	33240840	33283754	113	255880	-0.34806	0.6361	YARS
ENSG00000116497	1	33282368	33324476	109	255880	-0.99666	0.84053	S100PBP
ENSG00000160097	1	33327869	33338083	21	255880	-0.56909	0.71535	FNDC5
ENSG00000121905	1	33351595	33364042	30	255880	0.21476	0.41498	HPCA
ENSG00000121900	1	33360195	33367039	14	255880	0.74497	0.22815	TMEM54
ENSG00000116514	1	33402046	33430286	84	255880	-0.31586	0.62394	RNF19B
ENSG00000267885	1	33439268	33439642	1	255880	-0.74542	0.77199	FKSG48
ENSG00000004455	1	33473585	33546597	187	255880	-0.57147	0.71616	AK2
ENSG00000142920	1	33546705	33586131	96	255880	-0.00027351	0.50011	ADC
ENSG00000116525	1	33611003	33647660	122	255880	-0.4598	0.67717	TRIM62
ENSG00000160094	1	33722146	33766320	111	255880	-0.73883	0.77	ZNF362
ENSG00000184389	1	33772367	33786699	60	255880	-0.83363	0.79775	A3GALT2
ENSG00000134686	1	33789224	33896653	401	255880	-0.39343	0.653	PHC2
ENSG00000121903	1	33938246	33962107	86	255880	-1.1103	0.86657	ZSCAN20
ENSG00000121904	1	33979609	34631443	2625	255880	-1.0139	0.84468	CSMD2
ENSG00000176256	1	34326076	34330392	13	255880	0.8761	0.19049	HMGB4
ENSG00000142698	1	34632484	34684732	264	255880	1.0427	0.14854	C1orf94
ENSG00000163866	1	35178338	35325417	726	255880	1.43	0.076354	SMIM12
ENSG00000189280	1	35220648	35224113	16	255880	0.62276	0.26672	GJB5
ENSG00000189433	1	35225342	35229325	27	255880	-0.59666	0.72463	GJB4
ENSG00000188910	1	35246790	35251970	19	255880	1.7918	0.036583	GJB3
ENSG00000187513	1	35258599	35261348	17	255880	1.0188	0.15415	GJA4
ENSG00000116544	1	35331037	35395186	157	255880	0.27069	0.39332	DLGAP3
ENSG00000271741	1	35447134	35497342	124	255880	-2.0345	0.97905	RP11-244H3.4
ENSG00000243749	1	35447136	35450954	11	255880	-1.3162	0.90595	ZMYM6NB
ENSG00000163867	1	35449523	35497569	117	255880	-1.9679	0.97546	ZMYM6
ENSG00000197056	1	35525387	35581460	144	255880	-0.10218	0.54069	ZMYM1
ENSG00000116560	1	35641979	35658749	66	255880	-0.65446	0.74359	SFPQ
ENSG00000146463	1	35734568	35887659	392	255880	-0.46027	0.67734	ZMYM4
ENSG00000142687	1	35899091	36023551	318	255880	-0.47221	0.68161	KIAA0319L
ENSG00000020129	1	36023074	36032875	25	255880	-0.29157	0.61469	NCDN
ENSG00000116819	1	36038971	36060929	56	255880	-0.73705	0.76945	TFAP2E
ENSG00000126067	1	36067185	36107445	78	255880	0.51663	0.30271	PSMB2
ENSG00000142686	1	36179476	36185073	13	255880	-0.70155	0.75852	C1orf216
ENSG00000092853	1	36185819	36235568	85	255880	0.38595	0.34977	CLSPN
ENSG00000134698	1	36273773	36323491	96	255880	-0.22563	0.58926	AGO4
ENSG00000092847	1	36335409	36395211	131	255880	-0.849	0.80206	AGO1
ENSG00000126070	1	36396319	36538101	285	255880	-1.0059	0.84277	AGO3
ENSG00000092850	1	36549676	36553876	10	255880	-0.30002	0.61792	TEKT2
ENSG00000116863	1	36554476	36559533	14	255880	-1.3488	0.9113	ADPRHL2
ENSG00000171812	1	36560837	36590821	111	255880	-0.49677	0.69033	COL8A2
ENSG00000054116	1	36602173	36615098	45	255880	-1.4527	0.92684	TRAPPC3
ENSG00000116871	1	36621180	36646450	64	255880	-0.30422	0.61952	MAP7D1
ENSG00000054118	1	36690017	36770958	171	255880	-0.90134	0.8163	THRAP3
ENSG00000214193	1	36771988	36790484	46	255880	-1.6003	0.94524	SH3D21
ENSG00000142694	1	36787632	36789755	6	255880	-0.42948	0.66621	EVA1B
ENSG00000116883	1	36789335	36794822	22	255880	-1.1375	0.87234	RP11-268J15.5
ENSG00000196182	1	36805225	36851497	130	255880	-1.0163	0.84525	STK40
ENSG00000181817	1	36856839	36863493	42	255880	-0.89754	0.81529	LSM10
ENSG00000116885	1	36881428	36916086	172	255880	0.61461	0.26941	OSCP1
ENSG00000116898	1	36921319	36930038	51	255880	0.10554	0.45797	MRPS15
ENSG00000119535	1	36931644	36948879	58	255880	-0.83709	0.79873	CSF3R
ENSG00000163873	1	37261128	37499730	777	255880	-2.3714	0.99114	GRIK3
ENSG00000163874	1	37940153	37949980	28	255880	-0.33362	0.63067	ZC3H12A
ENSG00000163875	1	37958176	37980375	81	255880	-0.21434	0.58486	MEAF6
ENSG00000163877	1	38000050	38019903	54	255880	0.067027	0.47328	SNIP1
ENSG00000163879	1	38022520	38032458	45	255880	-0.1877	0.57445	DNALI1
ENSG00000134697	1	38032417	38061536	107	255880	-0.037869	0.5151	GNL2
ENSG00000169218	1	38076951	38100595	91	255880	-0.063424	0.52529	RSPO1
ENSG00000116922	1	38147242	38157914	45	255880	-0.55404	0.71022	C1orf109
ENSG00000134690	1	38158090	38175391	69	255880	-1.3805	0.91628	CDCA8
ENSG00000183317	1	38179552	38230805	243	255880	-1.2231	0.88935	EPHA10
ENSG00000185090	1	38259474	38266809	10	255880	-1.4243	0.92282	MANEAL
ENSG00000196449	1	38268616	38273857	15	255880	0.33578	0.36852	YRDC
ENSG00000197982	1	38272651	38275126	2	255880	1.2257	0.11016	C1orf122
ENSG00000188786	1	38275239	38325292	108	255880	0.20526	0.41868	MTF1
ENSG00000230610	1	38292232	38293886	4	255880	0.080933	0.46775	AL929472.1
ENSG00000204084	1	38326369	38412729	261	255880	0.22183	0.41222	INPP5B
ENSG00000183431	1	38422647	38456593	118	255880	-0.092832	0.53698	SF3A3
ENSG00000183386	1	38462442	38471278	31	255880	-0.0018309	0.50073	FHL3
ENSG00000183520	1	38474930	38490496	43	255880	1.1387	0.12741	UTP11L
ENSG00000185668	1	38509523	38512450	3	255880	0.6874	0.24592	POU3F1
ENSG00000116954	1	39303870	39325495	73	255880	1.3764	0.084343	RRAGC
ENSG00000214114	1	39328636	39347289	67	255880	0.84573	0.19885	MYCBP
ENSG00000131233	1	39330175	39347289	61	255880	0.94336	0.17275	GJA9
ENSG00000158315	1	39351479	39407471	227	255880	0.27133	0.39307	RHBDL2
ENSG00000174574	1	39456895	39471731	52	255880	-1.5445	0.93876	AKIRIN1
ENSG00000168653	1	39491990	39500308	31	255880	0.21661	0.41426	NDUFS5
ENSG00000127603	1	39546988	39952849	1168	255880	-0.20726	0.5821	MACF1
ENSG00000255103	1	39876151	39882154	13	255880	-0.83484	0.7981	KIAA0754
ENSG00000183682	1	39957318	39991607	99	255880	-0.89591	0.81485	BMP8A
ENSG00000090621	1	40026488	40042462	50	255880	0.23564	0.40686	PABPC4
ENSG00000163909	1	40089825	40105617	57	255880	-0.90197	0.81646	HEYL
ENSG00000116981	1	40124793	40137710	23	255880	0.45813	0.32343	NT5C1A
ENSG00000116983	1	40144320	40157361	82	255880	0.90389	0.18303	HPCAL4
ENSG00000084072	1	40157854	40229586	275	255880	0.113	0.45502	PPIE
ENSG00000116985	1	40222854	40254533	117	255880	0.033496	0.48664	BMP8B
ENSG00000043514	1	40306723	40349183	165	255880	-1.8773	0.96976	TRIT1
ENSG00000116990	1	40361098	40367928	18	255880	-1.3445	0.91061	MYCL
ENSG00000168389	1	40420802	40435638	37	255880	-0.81743	0.79316	MFSD2A
ENSG00000131236	1	40505905	40538321	147	255880	-0.99664	0.84053	CAP1
ENSG00000131238	1	40538379	40563375	108	255880	-2.4664	0.99318	PPT1
ENSG00000117000	1	40627045	40706593	165	255880	-2.1371	0.9837	RLF
ENSG00000188800	1	40711619	40717363	15	255880	-0.87278	0.80861	TMCO2
ENSG00000084073	1	40723779	40759856	66	255880	-1.1883	0.88263	ZMPSTE24
ENSG00000049089	1	40766159	40783488	91	255880	-0.57634	0.71781	COL9A2
ENSG00000084070	1	40810522	40888998	263	255880	-0.43035	0.66653	SMAP2
ENSG00000187801	1	40915774	40929390	63	255880	-0.72912	0.76704	ZFP69B
ENSG00000187815	1	40942887	40962015	57	255880	0.84396	0.19935	ZFP69
ENSG00000164002	1	40974413	40982228	33	255880	1.0138	0.15533	EXO5
ENSG00000117010	1	40997233	41013841	62	255880	0.68945	0.24527	ZNF684
ENSG00000117016	1	41086351	41131329	158	255880	-0.72613	0.76612	RIMS3
ENSG00000066136	1	41157320	41237275	256	255880	1.1309	0.12904	NFYC
ENSG00000117013	1	41249684	41306124	237	255880	0.14766	0.44131	KCNQ4
ENSG00000179862	1	41326729	41328018	6	255880	0.31699	0.37563	CITED4
ENSG00000171793	1	41445007	41478235	116	255880	0.068773	0.47259	CTPS1
ENSG00000171790	1	41481269	41488909	39	255880	-0.36522	0.64253	SLFNL1
ENSG00000010803	1	41492872	41707826	715	255880	-0.2417	0.59549	SCMH1
ENSG00000204060	1	41827594	41849262	82	255880	2.0186	0.021765	FOXO6
ENSG00000127129	1	41944446	41950344	25	255880	1.0993	0.13583	EDN2
ENSG00000127124	1	41972036	42501596	1916	255880	0.053275	0.47876	HIVEP3
ENSG00000044012	1	42619092	42621495	11	255880	-1.5329	0.93735	GUCA2B
ENSG00000197273	1	42628362	42630389	8	255880	0.35979	0.3595	GUCA2A
ENSG00000198815	1	42642210	42801548	403	255880	0.45899	0.32312	FOXJ3
ENSG00000177181	1	42846466	42888249	149	255880	-0.65499	0.74376	RIMKLA
ENSG00000066185	1	42896000	42921938	102	255880	-0.7778	0.78166	ZMYND12
ENSG00000127125	1	42921788	42939056	46	255880	-0.74174	0.77088	PPCS
ENSG00000186409	1	42929001	43120335	687	255880	-0.2198	0.58699	CCDC30
ENSG00000171960	1	43124096	43142429	46	255880	2.0663	0.019398	PPIH
ENSG00000065978	1	43148098	43168020	53	255880	1.8648	0.031108	YBX1
ENSG00000164007	1	43198764	43205925	28	255880	1.6145	0.053212	CLDN19
ENSG00000117385	1	43212006	43232755	70	255880	1.613	0.053373	LEPRE1
ENSG00000164008	1	43232940	43263968	87	255880	1.7902	0.036709	C1orf50
ENSG00000177868	1	43272723	43282954	34	255880	2.9202	0.0017488	CCDC23
ENSG00000164010	1	43282795	43310660	69	255880	1.7801	0.037529	ERMAP
ENSG00000164011	1	43312280	43318148	12	255880	-1.432	0.92393	ZNF691
ENSG00000117394	1	43391052	43424530	149	255880	-0.27493	0.60832	SLC2A1
ENSG00000186973	1	43610824	43622067	55	255880	-1.4165	0.92168	FAM183A
ENSG00000117395	1	43629846	43736607	522	255880	-1.2133	0.8875	EBNA1BP2
ENSG00000243710	1	43637820	43720029	412	255880	-1.1625	0.87748	WDR65
ENSG00000179178	1	43735665	43739673	18	255880	0.16404	0.43485	TMEM125
ENSG00000253313	1	43747554	43751288	7	255880	-0.56648	0.71447	C1orf210
ENSG00000066056	1	43766664	43788779	52	255880	0.081993	0.46733	TIE1
ENSG00000117400	1	43803478	43818443	23	255880	0.83921	0.20068	MPL
ENSG00000117399	1	43824626	43828874	9	255880	1.5596	0.05943	CDC20
ENSG00000066322	1	43829068	43833696	10	255880	-1.2177	0.88833	ELOVL1
ENSG00000159479	1	43849588	43855479	8	255880	0.23574	0.40682	MED8
ENSG00000198198	1	43855553	43918321	147	255880	0.80921	0.2092	SZT2
ENSG00000178922	1	43916824	43919660	11	255880	-0.15695	0.56236	HYI
ENSG00000142949	1	43990858	44089343	368	255880	0.064807	0.47416	PTPRF
ENSG00000066135	1	44115829	44171186	147	255880	-0.78397	0.78347	KDM4A
ENSG00000126091	1	44171495	44396831	690	255880	-0.15031	0.55974	ST3GAL3
ENSG00000117407	1	44398992	44402913	16	255880	-0.87548	0.80934	ARTN
ENSG00000117408	1	44412611	44433694	44	255880	-1.4405	0.92514	IPO13
ENSG00000132768	1	44435672	44439041	6	255880	0.39745	0.34552	DPH2
ENSG00000117410	1	44440159	44443967	13	255880	-1.0891	0.86194	ATP6V0B
ENSG00000117411	1	44444615	44456840	36	255880	-1.0541	0.85409	B4GALT2
ENSG00000159214	1	44457031	44462200	13	255880	-1.5077	0.93419	CCDC24
ENSG00000196517	1	44457172	44497139	124	255880	0.4972	0.30952	SLC6A9
ENSG00000171872	1	44584522	44600812	72	255880	0.41362	0.33958	KLF17
ENSG00000178028	1	44679127	44686353	18	255880	-0.049767	0.51985	DMAP1
ENSG00000117419	1	44686742	44820932	374	255880	0.37556	0.35362	ERI3
ENSG00000187147	1	44870866	45117396	934	255880	-0.91104	0.81886	RNF220
ENSG00000126106	1	45100910	45140227	149	255880	-0.66992	0.74854	TMEM53
ENSG00000198520	1	45140364	45191263	185	255880	-0.87065	0.80803	C1orf228
ENSG00000142945	1	45205490	45233439	88	255880	0.50979	0.3051	KIF2C
ENSG00000142937	1	45240923	45244451	11	255880	0.1639	0.4349	RPS8
ENSG00000142959	1	45249257	45253377	7	255880	0.19013	0.4246	BEST4
ENSG00000173846	1	45265897	45271662	19	255880	-0.37438	0.64594	PLK3
ENSG00000188396	1	45271585	45272957	6	255880	0.90444	0.18288	TCTEX1D4
ENSG00000222009	1	45274154	45281257	24	255880	0.31159	0.37767	BTBD19
ENSG00000117425	1	45285516	45308735	92	255880	0.55568	0.28922	PTCH2
ENSG00000070785	1	45316450	45452282	498	255880	1.013	0.15554	EIF2B3
ENSG00000126107	1	45468212	45477001	41	255880	1.451	0.073395	HECTD3
ENSG00000126088	1	45477819	45481247	13	255880	0.72823	0.23324	UROD
ENSG00000162415	1	45482071	45771881	749	255880	0.33917	0.36724	ZSWIM5
ENSG00000186603	1	45792545	45794347	3	255880	0.57242	0.28352	HPDL
ENSG00000132781	1	45794835	45806142	42	255880	0.23199	0.40827	MUTYH
ENSG00000132773	1	45805342	45809647	19	255880	0.42798	0.33433	TOE1
ENSG00000070759	1	45809555	45956872	384	255880	0.0061525	0.49755	TESK2
ENSG00000236624	1	45959538	45965751	15	255880	0.66512	0.25299	CCDC163P
ENSG00000132763	1	45965725	45976739	29	255880	0.038151	0.48478	MMACHC
ENSG00000117450	1	45976708	45988719	37	255880	0.67098	0.25112	PRDX1
ENSG00000117448	1	46016215	46035721	76	255880	1.5772	0.057371	AKR1A1
ENSG00000132780	1	46049518	46084566	127	255880	-0.5665	0.71447	NASP
ENSG00000159588	1	46085716	46089729	14	255880	-0.085464	0.53405	CCDC17
ENSG00000159592	1	46092976	46153785	196	255880	-0.22133	0.58758	GPBP1L1
ENSG00000159596	1	46152886	46160115	24	255880	-0.92342	0.8221	TMEM69
ENSG00000197429	1	46159996	46216322	177	255880	-0.50055	0.69166	IPP
ENSG00000086015	1	46252659	46501796	811	255880	-0.0047363	0.50189	MAST2
ENSG00000117461	1	46505812	46642160	394	255880	-0.037429	0.51493	PIK3R3
ENSG00000117472	1	46640745	46651630	29	255880	-0.84556	0.8011	TSPAN1
ENSG00000085998	1	46654354	46685977	71	255880	-0.080868	0.53223	POMGNT1
ENSG00000171357	1	46669006	46686933	36	255880	0.56854	0.28483	LURAP1
ENSG00000085999	1	46713360	46744145	66	255880	0.67504	0.24982	RAD54L
ENSG00000132128	1	46726868	46769280	82	255880	0.77826	0.21821	LRRC41
ENSG00000173660	1	46769303	46782448	31	255880	0.34546	0.36488	UQCRH
ENSG00000117481	1	46805849	46830824	194	255880	-1.5054	0.93389	NSUN4
ENSG00000117480	1	46859937	46879520	63	255880	-0.27388	0.60791	FAAH
ENSG00000197587	1	46972668	46979898	39	255880	-1.2054	0.88598	DMBX1
ENSG00000162456	1	47011316	47017199	30	255880	0.87272	0.19141	KNCN
ENSG00000079277	1	47023090	47082515	195	255880	1.0161	0.15478	MKNK1
ENSG00000142961	1	47073387	47082563	29	255880	-0.13894	0.55525	MOB3C
ENSG00000123472	1	47098409	47139539	164	255880	1.1917	0.1167	ATPAF1
ENSG00000159658	1	47124366	47184824	202	255880	1.2708	0.1019	EFCAB14
ENSG00000186118	1	47134527	47139266	18	255880	1.4012	0.080577	TEX38
ENSG00000142973	1	47223510	47285085	229	255880	-1.3469	0.911	CYP4B1
ENSG00000187048	1	47394849	47407156	46	255880	-0.56364	0.7135	CYP4A11
ENSG00000186377	1	47427036	47516423	366	255880	-0.23804	0.59408	CYP4X1
ENSG00000186160	1	47533160	47583991	179	255880	-0.32817	0.62861	CYP4Z1
ENSG00000162365	1	47603107	47615413	60	255880	0.14697	0.44158	CYP4A22
ENSG00000162366	1	47649265	47656716	21	255880	-1.5512	0.93958	PDZK1IP1
ENSG00000162367	1	47681962	47697892	53	255880	-0.5585	0.71175	TAL1
ENSG00000123473	1	47715811	47779819	214	255880	-1.5621	0.94087	STIL
ENSG00000162368	1	47799469	47844511	152	255880	-0.68575	0.75356	CMPK1
ENSG00000186790	1	47881744	47883723	4	255880	-0.95951	0.83135	FOXE3
ENSG00000186564	1	47901689	47906363	11	255880	-2.2569	0.98799	FOXD2
ENSG00000269113	1	48226200	48462567	868	255880	0.76585	0.22188	TRABD2B
ENSG00000273395	1	48226979	48227290	2	255880	-0.37688	0.64687	FLJ00388
ENSG00000269709	1	48569306	48569878	1	255880	1.3475	0.088909	AL109659.1
ENSG00000117834	1	48688357	48714316	77	255880	0.94237	0.173	SLC5A9
ENSG00000132122	1	48761044	48937845	625	255880	-1.5835	0.94335	SPATA6
ENSG00000186094	1	48998527	50489585	3696	255880	-0.57142	0.71614	AGBL4
ENSG00000162373	1	49193195	49242641	120	255880	-1.4831	0.93097	BEND5
ENSG00000227839	1	50459990	50461874	3	255880	-0.070194	0.52798	AL645730.2
ENSG00000162374	1	50513686	50669458	355	255880	-0.33291	0.6304	ELAVL4
ENSG00000142700	1	50883222	50889172	5	255880	-0.56035	0.71238	DMRTA2
ENSG00000185104	1	50905150	51425935	1157	255880	-1.3896	0.91768	FAF1
ENSG00000123080	1	51426417	51440305	28	255880	-1.8422	0.96728	CDKN2C
ENSG00000204006	1	51567906	51613752	131	255880	-1.9037	0.97152	C1orf185
ENSG00000123091	1	51701943	51739127	134	255880	-1.256	0.89544	RNF11
ENSG00000085831	1	51752930	51810788	205	255880	-0.27727	0.60921	TTC39A
ENSG00000085832	1	51819935	51985000	606	255880	0.35208	0.36239	EPS15
ENSG00000117859	1	52042851	52254889	512	255880	2.0107	0.022176	OSBPL9
ENSG00000078618	1	52254863	52344477	281	255880	0.74448	0.22829	NRD1
ENSG00000169213	1	52373628	52456436	258	255880	-1.2906	0.90158	RAB3B
ENSG00000117862	1	52485803	52521843	110	255880	-0.021289	0.50849	TXNDC12
ENSG00000198841	1	52497775	52499488	4	255880	0.57469	0.28275	KTI12
ENSG00000134717	1	52521797	52556388	103	255880	0.1514	0.43983	BTF3L4
ENSG00000157077	1	52608046	52812358	542	255880	-0.11516	0.54584	ZFYVE9
ENSG00000154222	1	52811395	52831865	57	255880	-0.51057	0.69517	CC2D1B
ENSG00000085840	1	52838501	52870131	69	255880	-0.14422	0.55734	ORC1
ENSG00000134748	1	52870236	52886511	29	255880	-0.6264	0.73447	PRPF38A
ENSG00000134744	1	52873954	53019159	346	255880	-1.0489	0.8529	ZCCHC11
ENSG00000116157	1	53068044	53074723	29	255880	0.76344	0.2226	GPX7
ENSG00000182183	1	53099016	53135355	111	255880	0.46308	0.32165	FAM159A
ENSG00000162377	1	53152508	53164038	31	255880	0.21921	0.41324	COA7
ENSG00000162378	1	53192126	53293014	341	255880	0.57843	0.28149	ZYG11B
ENSG00000203995	1	53308183	53360670	159	255880	0.48099	0.31526	ZYG11A
ENSG00000121310	1	53361656	53392884	58	255880	0.87624	0.19045	ECHDC2
ENSG00000116171	1	53392901	53517375	575	255880	-0.15074	0.55991	SCP2
ENSG00000174348	1	53527854	53551174	131	255880	0.23041	0.40889	PODN
ENSG00000162383	1	53552855	53608289	298	255880	-0.44351	0.6713	SLC1A7
ENSG00000157184	1	53662101	53679869	37	255880	-0.43119	0.66683	CPT2
ENSG00000162384	1	53679771	53686289	18	255880	-0.94021	0.82645	C1orf123
ENSG00000162385	1	53692564	53704282	33	255880	-0.0079524	0.50317	MAGOH
ENSG00000157193	1	53711217	53793742	292	255880	-1.5651	0.94122	LRP8
ENSG00000143006	1	53925072	53933161	33	255880	-1.0192	0.84596	DMRTB1
ENSG00000174332	1	53971910	54199877	906	255880	-0.72494	0.76575	GLIS1
ENSG00000058804	1	54231133	54304533	212	255880	0.22845	0.40965	NDC1
ENSG00000058799	1	54317392	54356407	161	255880	0.25248	0.40033	YIPF1
ENSG00000211452	1	54356912	54376759	95	255880	1.1323	0.12875	DIO1
ENSG00000081870	1	54382247	54411602	88	255880	0.86035	0.1948	HSPB11
ENSG00000116212	1	54411750	54433841	62	255880	0.40428	0.343	LRRC42
ENSG00000203985	1	54474412	54483856	38	255880	-0.22671	0.58968	LDLRAD1
ENSG00000116209	1	54497347	54519177	59	255880	-1.8689	0.96918	TMEM59
ENSG00000116205	1	54519260	54578192	191	255880	-2.3358	0.99025	TCEANC2
ENSG00000212670	1	54569968	54571750	4	255880	0.86907	0.19241	AL161915.1
ENSG00000157211	1	54598747	54619443	110	255880	0.26753	0.39453	CDCP2
ENSG00000256407	1	54606897	54665746	247	255880	-0.2182	0.58636	RP11-446E24.4
ENSG00000248835	1	54635333	54637997	17	255880	-0.67136	0.74901	AL357673.1
ENSG00000215883	1	54638009	54665709	94	255880	-0.38942	0.65152	CYB5RL
ENSG00000116221	1	54649714	54691137	163	255880	-0.599	0.72541	MRPL37
ENSG00000157216	1	54691105	54879152	728	255880	-0.56511	0.714	SSBP3
ENSG00000198711	1	54703710	54704736	9	255880	0.4793	0.31586	SSBP3-AS1
ENSG00000162390	1	55007930	55104865	498	255880	-1.1009	0.86453	ACOT11
ENSG00000162391	1	55074855	55089229	68	255880	-1.1956	0.88407	FAM151A
ENSG00000271723	1	55107459	55207981	515	255880	-0.056917	0.52269	MROH7-TTC4
ENSG00000184313	1	55107463	55175939	307	255880	-0.3619	0.64129	MROH7
ENSG00000243725	1	55181495	55208330	183	255880	0.41195	0.34019	TTC4
ENSG00000162396	1	55222571	55230187	33	255880	1.2118	0.11279	PARS2
ENSG00000006555	1	55245385	55266940	79	255880	-0.65022	0.74223	TTC22
ENSG00000162398	1	55271736	55307925	173	255880	0.76255	0.22287	C1orf177
ENSG00000116133	1	55315306	55352891	176	255880	0.8334	0.20231	DHCR24
ENSG00000143001	1	55446465	55457966	54	255880	-1.0192	0.84595	TMEM61
ENSG00000162399	1	55464606	55476556	60	255880	-0.53316	0.70304	BSND
ENSG00000169174	1	55505221	55530525	151	255880	0.0854	0.46597	PCSK9
ENSG00000162402	1	55532032	55680786	435	255880	1.2189	0.11145	USP24
ENSG00000162407	1	56960419	57110974	638	255880	-1.1743	0.87986	PPAP2B
ENSG00000162409	1	57110995	57181008	327	255880	-0.54317	0.70649	PRKAA2
ENSG00000187889	1	57184477	57285369	431	255880	-1.0763	0.8591	C1orf168
ENSG00000157131	1	57320479	57383894	307	255880	-0.67886	0.75139	C8A
ENSG00000021852	1	57394883	57431813	163	255880	-1.0543	0.85412	C8B
ENSG00000173406	1	57460451	59012406	6372	255880	-0.022691	0.50905	DAB1
ENSG00000162600	1	58881056	59012474	626	255880	0.84944	0.19782	OMA1
ENSG00000184292	1	59041099	59043166	11	255880	0.24953	0.40148	TACSTD2
ENSG00000162601	1	59120411	59165764	208	255880	-1.7126	0.95661	MYSM1
ENSG00000177606	1	59246465	59249785	3	255880	-0.67162	0.74909	JUN
ENSG00000172456	1	59762310	60233347	1602	255880	1.7025	0.044327	FGGY
ENSG00000134709	1	60280458	60342050	185	255880	0.22601	0.4106	HOOK1
ENSG00000134716	1	60358980	60392462	90	255880	0.010801	0.49569	CYP2J2
ENSG00000162598	1	60452941	60539442	236	255880	0.38019	0.3519	C1orf87
ENSG00000162599	1	61330931	61928465	2233	255880	1.5209	0.064139	NFIA
ENSG00000162604	1	62146718	62191095	133	255880	-0.43436	0.66799	TM2D1
ENSG00000132849	1	62208149	62629592	1751	255880	0.58195	0.2803	INADL
ENSG00000240563	1	62660503	62678000	131	255880	0.020062	0.492	L1TD1
ENSG00000132854	1	62702651	62785085	436	255880	1.1555	0.12394	KANK4
ENSG00000162607	1	62901968	62917475	46	255880	0.443	0.32888	USP1
ENSG00000116641	1	62920399	63153969	474	255880	0.30937	0.37852	DOCK7
ENSG00000132855	1	63063158	63071830	12	255880	-1.3797	0.91616	ANGPTL3
ENSG00000269624	1	63073437	63075249	3	255880	0.022505	0.49102	AL138847.1
ENSG00000125703	1	63249806	63331184	242	255880	0.774	0.21947	ATG4C
ENSG00000187140	1	63788730	63790797	4	255880	-0.90963	0.81849	FOXD3
ENSG00000088035	1	63833261	63904233	219	255880	-0.18866	0.57482	ALG6
ENSG00000142856	1	63906441	64059392	460	255880	-0.025669	0.51024	ITGB3BP
ENSG00000203965	1	63989043	64038364	138	255880	-0.24412	0.59643	EFCAB7
ENSG00000116652	1	64014588	64015405	2	255880	0.24869	0.4018	DLEU2L
ENSG00000079739	1	64058947	64125916	281	255880	-0.23628	0.59339	PGM1
ENSG00000185483	1	64239693	64647181	1410	255880	0.821	0.20582	ROR1
ENSG00000177414	1	64669310	64733051	215	255880	-0.72554	0.76594	UBE2U
ENSG00000158966	1	64936428	65158741	668	255880	-0.72959	0.76718	CACHD1
ENSG00000162437	1	65210778	65298915	230	255880	-1.7195	0.95724	RAVER2
ENSG00000162434	1	65298912	65432187	494	255880	-1.6729	0.95283	JAK1
ENSG00000162433	1	65613232	65697828	271	255880	-1.1148	0.86753	AK4
ENSG00000116675	1	65713902	65881552	612	255880	0.52857	0.29855	DNAJC6
ENSG00000116678	1	65886248	66107242	762	255880	1.0449	0.14803	LEPR
ENSG00000213625	1	65886270	65901690	71	255880	1.5454	0.061123	LEPROT
ENSG00000184588	1	66258197	66840259	2098	255880	0.27778	0.39059	PDE4B
ENSG00000118473	1	66999066	67213982	910	255880	-0.26975	0.60632	SGIP1
ENSG00000248458	1	67131547	67142710	46	255880	-0.93267	0.82451	AL139147.1
ENSG00000152760	1	67218142	67244470	98	255880	-0.46503	0.67904	TCTEX1D1
ENSG00000172410	1	67263424	67266939	12	255880	-2.5055	0.99389	INSL5
ENSG00000152763	1	67278568	67390570	324	255880	-0.34514	0.63501	WDR78
ENSG00000198160	1	67390578	67454302	180	255880	0.6957	0.24331	MIER1
ENSG00000116704	1	67465015	67519782	205	255880	0.98882	0.16138	SLC35D1
ENSG00000203963	1	67557848	67697536	565	255880	0.79383	0.21365	C1orf141
ENSG00000162594	1	67632083	67725662	341	255880	1.127	0.12987	IL23R
ENSG00000081985	1	67773047	67862583	310	255880	-0.99595	0.84036	IL12RB2
ENSG00000142864	1	67873493	67896098	45	255880	0.52596	0.29946	SERBP1
ENSG00000116717	1	68150744	68154021	11	255880	-0.19595	0.57768	GADD45A
ENSG00000172380	1	68167149	68299150	447	255880	1.1519	0.12467	GNG12
ENSG00000162595	1	68511645	68517314	20	255880	-1.2478	0.89395	DIRAS3
ENSG00000116729	1	68564142	68698803	666	255880	-1.4865	0.93143	WLS
ENSG00000116745	1	68894505	68915642	73	255880	0.73403	0.23146	RPE65
ENSG00000024526	1	68939835	68962904	76	255880	1.3668	0.085839	DEPDC1
ENSG00000033122	1	70034081	70617628	2124	255880	1.0356	0.1502	LRRC7
ENSG00000066557	1	70610488	70671303	149	255880	0.22511	0.41095	LRRC40
ENSG00000116754	1	70671365	70718735	107	255880	-0.41496	0.66091	SRSF11
ENSG00000118454	1	70726271	70820417	220	255880	0.70659	0.23991	ANKRD13C
ENSG00000197568	1	70820488	70851022	87	255880	0.074984	0.47011	HHLA3
ENSG00000116761	1	70876901	70905534	96	255880	0.36388	0.35797	CTH
ENSG00000050628	1	71318036	71513491	782	255880	-0.69616	0.75684	PTGER3
ENSG00000132485	1	71528974	71546980	42	255880	-1.329	0.90808	ZRANB2
ENSG00000172260	1	71861623	72748417	2725	255880	-0.96472	0.83266	NEGR1
ENSG00000162620	1	74491699	74663871	444	255880	-1.5514	0.93959	LRRIQ3
ENSG00000254685	1	74663896	74699770	129	255880	-1.1448	0.87386	FPGT
ENSG00000259030	1	74663919	75009666	1018	255880	-0.86329	0.80601	FPGT-TNNI3K
ENSG00000116783	1	74663947	75010112	1018	255880	-0.86329	0.80601	TNNI3K
ENSG00000162621	1	74935562	74978298	110	255880	-0.49342	0.68914	LRRC53
ENSG00000178965	1	75033795	75139422	292	255880	0.91243	0.18077	C1orf173
ENSG00000116791	1	75171170	75199092	101	255880	1.0297	0.15158	CRYZ
ENSG00000162623	1	75198836	75232362	142	255880	1.0305	0.15138	TYW3
ENSG00000162624	1	75594119	75627218	90	255880	-0.56509	0.714	LHX8
ENSG00000137968	1	75667816	76076801	1493	255880	-0.46087	0.67755	SLC44A5
ENSG00000117054	1	76190036	76253260	308	255880	1.2808	0.10013	ACADM
ENSG00000137955	1	76251879	76260764	27	255880	0.77577	0.21894	RABGGTB
ENSG00000057468	1	76262567	76378923	522	255880	2.379	0.0086793	MSH4
ENSG00000154007	1	76384558	76398116	71	255880	1.6534	0.049128	ASB17
ENSG00000184005	1	76540404	77100286	2176	255880	-1.1746	0.87992	ST6GALNAC3
ENSG00000117069	1	77333126	77531396	689	255880	0.61367	0.26972	ST6GALNAC5
ENSG00000142892	1	77554675	77685115	468	255880	0.52679	0.29917	PIGK
ENSG00000154027	1	77747736	78025651	1241	255880	0.51368	0.30374	AK5
ENSG00000036549	1	78028101	78149104	279	255880	0.085583	0.4659	ZZZ3
ENSG00000077254	1	78161672	78225537	139	255880	0.18098	0.42819	USP33
ENSG00000180488	1	78245309	78344106	245	255880	-0.62213	0.73307	FAM73A
ENSG00000162614	1	78354198	78409580	143	255880	-0.3947	0.65347	NEXN
ENSG00000162613	1	78409740	78444794	91	255880	-1.1971	0.88437	FUBP1
ENSG00000162616	1	78444859	78483648	137	255880	-0.86847	0.80743	DNAJB4
ENSG00000137960	1	78445226	78604133	524	255880	-0.77192	0.77992	GIPC2
ENSG00000122420	1	78769568	79005434	908	255880	-0.46126	0.6777	PTGFR
ENSG00000137959	1	79085607	79111830	85	255880	-1.5836	0.94335	IFI44L
ENSG00000137965	1	79115481	79129763	36	255880	1.0958	0.13658	IFI44
ENSG00000162618	1	79355449	79472403	601	255880	-1.6658	0.95213	ELTD1
ENSG00000117114	1	81771845	82458120	2948	255880	-0.98707	0.8382	LPHN2
ENSG00000137941	1	84330711	84464833	429	255880	-1.1992	0.88478	TTLL7
ENSG00000142875	1	84543745	84704181	379	255880	0.81099	0.20869	PRKACB
ENSG00000203943	1	84764049	84855640	293	255880	-0.77971	0.78222	SAMD13
ENSG00000137976	1	84864215	84880701	87	255880	-0.58611	0.7211	DNASE2B
ENSG00000117133	1	84944942	84963473	95	255880	0.12769	0.4492	RPF1
ENSG00000174021	1	84964008	84972248	32	255880	1.1457	0.12596	GNG5
ENSG00000117151	1	85015289	85040163	88	255880	0.75324	0.22565	CTBS
ENSG00000180869	1	85093913	85100703	20	255880	0.98654	0.16193	C1orf180
ENSG00000117155	1	85109390	85156486	151	255880	0.50469	0.30689	SSX2IP
ENSG00000171517	1	85277285	85358896	348	255880	0.38731	0.34926	LPAR3
ENSG00000153898	1	85391268	85462796	321	255880	0.54097	0.29426	MCOLN2
ENSG00000162643	1	85464830	85598821	488	255880	-0.063496	0.52531	WDR63
ENSG00000055732	1	85483765	85514182	82	255880	-0.15639	0.56214	MCOLN3
ENSG00000097096	1	85622556	85666729	152	255880	0.69201	0.24446	SYDE2
ENSG00000162642	1	85715639	85725355	39	255880	1.2766	0.10087	C1orf52
ENSG00000142867	1	85731931	85742773	46	255880	1.7582	0.039356	BCL10
ENSG00000153904	1	85784164	86043933	983	255880	0.2228	0.41185	DDAH1
ENSG00000142871	1	86046444	86049645	10	255880	0.07463	0.47025	CYR61
ENSG00000117174	1	86115106	86174116	173	255880	1.9123	0.027918	ZNHIT6
ENSG00000171502	1	86194916	86622626	1840	255880	0.42752	0.3345	COL24A1
ENSG00000122417	1	86814344	86862023	217	255880	-0.64982	0.7421	ODF2L
ENSG00000137975	1	86889769	86922241	196	255880	-0.89344	0.81419	CLCA2
ENSG00000016490	1	86934051	86965972	148	255880	0.16227	0.43555	CLCA1
ENSG00000016602	1	87012761	87046437	107	255880	0.38301	0.35086	CLCA4
ENSG00000097033	1	87170259	87213867	117	255880	0.38993	0.34829	SH3GLB1
ENSG00000183291	1	87328132	87380107	171	255880	-1.3468	0.91098	2022-09-15
ENSG00000153936	1	87380331	87602334	738	255880	-1.0695	0.85759	HS2ST1
ENSG00000267561	1	87458692	87634884	581	255880	-1.0903	0.8622	RP5-1052I5.2
ENSG00000143013	1	87794151	87814606	72	255880	0.13281	0.44717	LMO4
ENSG00000065243	1	89149905	89301938	529	255880	-1.601	0.94531	PKN2
ENSG00000137947	1	89318615	89357627	144	255880	-1.6688	0.95242	GTF2B
ENSG00000137944	1	89401456	89458636	160	255880	-0.67265	0.74942	CCBL2
ENSG00000213516	1	89445139	89458643	29	255880	-0.83784	0.79894	RBMXL1
ENSG00000117226	1	89472349	89488577	35	255880	-0.46059	0.67746	GBP3
ENSG00000117228	1	89518002	89531043	49	255880	0.031487	0.48744	GBP1
ENSG00000162645	1	89571815	89616139	158	255880	-0.13318	0.55298	GBP2
ENSG00000213512	1	89597434	89641723	127	255880	-0.0026461	0.50106	GBP7
ENSG00000162654	1	89646831	89664615	65	255880	-0.80158	0.7886	GBP4
ENSG00000154451	1	89724633	89738544	43	255880	-0.35832	0.63995	GBP5
ENSG00000183347	1	89829617	89852020	95	255880	-0.84105	0.79984	GBP6
ENSG00000197147	1	89990395	90063423	239	255880	1.7629	0.038959	LRRC8B
ENSG00000171488	1	90098631	90235462	356	255880	0.53043	0.29791	LRRC8C
ENSG00000271949	1	90098699	90398809	834	255880	-0.088074	0.53509	RP11-302M6.4
ENSG00000171492	1	90286573	90402170	302	255880	-0.7657	0.77807	LRRC8D
ENSG00000162664	1	90460671	90501090	95	255880	-0.71357	0.76225	ZNF326
ENSG00000143032	1	91177096	91182794	21	255880	0.90418	0.18295	BARHL2
ENSG00000122482	1	91380859	91487829	273	255880	-0.78697	0.78435	ZNF644
ENSG00000162669	1	91726323	91870426	514	255880	-0.014732	0.50588	HFM1
ENSG00000097046	1	91966408	91991321	62	255880	-0.093982	0.53744	CDC7
ENSG00000069702	1	92145902	92371892	913	255880	-0.088003	0.53506	TGFBR3
ENSG00000137948	1	92414928	92479983	231	255880	-0.72751	0.76654	BRDT
ENSG00000172031	1	92495539	92529093	95	255880	0.14516	0.44229	EPHX4
ENSG00000189195	1	92545862	92613393	199	255880	-0.80748	0.7903	BTBD8
ENSG00000069712	1	92632542	92650280	44	255880	0.074266	0.4704	KIAA1107
ENSG00000203910	1	92683497	92711370	51	255880	-0.017903	0.50714	C1orf146
ENSG00000174842	1	92711959	92764544	77	255880	0.20711	0.41796	GLMN
ENSG00000122484	1	92764522	92867613	200	255880	-0.13606	0.55411	RPAP2
ENSG00000162676	1	92940319	92952433	47	255880	0.26458	0.39566	GFI1
ENSG00000067208	1	92974253	93257961	957	255880	-0.85172	0.80281	EVI5
ENSG00000122406	1	93297582	93307481	22	255880	-0.84933	0.80215	RPL5
ENSG00000154511	1	93307724	93427057	275	255880	-1.0253	0.84738	FAM69A
ENSG00000143033	1	93544792	93604638	143	255880	-2.5327	0.99434	MTF2
ENSG00000117500	1	93615299	93646285	81	255880	-2.373	0.99118	TMED5
ENSG00000122483	1	93645476	93744287	286	255880	-1.4599	0.92784	CCDC18
ENSG00000117505	1	93811445	93835055	64	255880	-0.38797	0.65098	DR1
ENSG00000137942	1	93913688	94020218	228	255880	-2.0344	0.97904	FNBP1L
ENSG00000137936	1	94027347	94312706	1112	255880	-2.168	0.98492	BCAR3
ENSG00000067334	1	94333373	94345474	51	255880	-1.606	0.94586	DNTTIP2
ENSG00000023909	1	94350761	94374966	80	255880	-2.0792	0.9812	GCLM
ENSG00000198691	1	94458393	94586688	598	255880	-1.3046	0.90398	ABCA4
ENSG00000137962	1	94614544	94740624	283	255880	-0.41113	0.65951	ARHGAP29
ENSG00000117528	1	94883933	94984222	200	255880	-2.3577	0.99081	ABCD3
ENSG00000117525	1	94994781	95007356	36	255880	-3.0002	0.99865	F3
ENSG00000143036	1	95285898	95360802	400	255880	0.2502	0.40122	SLC44A3
ENSG00000117519	1	95362507	95392834	158	255880	-2.6589	0.99608	CNN3
ENSG00000172339	1	95439963	95538501	331	255880	-1.322	0.90692	ALG14
ENSG00000152078	1	95582894	95663163	296	255880	-0.53251	0.70282	TMEM56
ENSG00000271092	1	95583479	95712781	482	255880	-0.49487	0.68965	TMEM56-RWDD3
ENSG00000122481	1	95699711	95712781	54	255880	-0.12483	0.54967	RWDD3
ENSG00000237435	1	96403457	96488436	362	255880	0.52046	0.30137	RP11-147C23.1
ENSG00000117569	1	97187221	97289294	370	255880	0.19417	0.42302	PTBP2
ENSG00000188641	1	97543299	98386605	2969	255880	-1.5701	0.94181	DPYD
ENSG00000162627	1	99127236	99226056	426	255880	2.004	0.022535	SNX7
ENSG00000117598	1	99355806	99470588	537	255880	1.4984	0.067016	LPPR5
ENSG00000117600	1	99729509	99775146	181	255880	0.88947	0.18687	LPPR4
ENSG00000099260	1	100111499	100160097	189	255880	-0.46063	0.67747	PALMD
ENSG00000156869	1	100174259	100232187	291	255880	-0.44867	0.67316	FRRS1
ENSG00000162688	1	100315640	100389579	301	255880	-0.91366	0.81955	AGL
ENSG00000117620	1	100435345	100492535	193	255880	-1.3159	0.90589	SLC35A3
ENSG00000156875	1	100503653	100548933	165	255880	-1.6931	0.95478	HIAT1
ENSG00000156876	1	100549119	100598511	164	255880	-1.9235	0.97279	SASS6
ENSG00000122435	1	100598706	100616053	57	255880	-1.4791	0.93045	TRMT13
ENSG00000122477	1	100614409	100643771	78	255880	-1.4789	0.93042	LRRC39
ENSG00000137992	1	100652475	100715390	158	255880	-0.31544	0.62379	DBT
ENSG00000137996	1	100731763	100758325	90	255880	1.0406	0.14904	RTCA
ENSG00000079335	1	100810584	100985833	407	255880	0.0013494	0.49946	CDC14A
ENSG00000181656	1	101003693	101007574	11	255880	1.6332	0.05121	GPR88
ENSG00000162692	1	101185298	101204601	47	255880	-0.48967	0.68782	VCAM1
ENSG00000162694	1	101337943	101361554	47	255880	-0.53876	0.70497	EXTL2
ENSG00000162695	1	101361632	101447309	200	255880	-0.38367	0.64939	SLC30A7
ENSG00000117543	1	101455179	101491644	72	255880	-0.46042	0.67739	DPH5
ENSG00000269175	1	101455761	101457653	1	255880	-0.0064772	0.50258	AC093157.1
ENSG00000170989	1	101702444	101707074	14	255880	1.05	0.14685	S1PR1
ENSG00000118733	1	102268130	102462586	916	255880	0.67603	0.24951	OLFM3
ENSG00000060718	1	103342023	103574052	1222	255880	-0.60869	0.72863	COL11A1
ENSG00000185946	1	104068313	104097861	72	255880	-0.23033	0.59108	RNPC3
ENSG00000240038	1	104096437	104122156	61	255880	-0.81411	0.79221	AMY2B
ENSG00000243480	1	104159999	104168402	2	255880	-0.11459	0.54562	AMY2A
ENSG00000198890	1	107599267	107601916	7	255880	-0.97883	0.83617	PRMT6
ENSG00000162631	1	107682629	108026080	1152	255880	0.21261	0.41581	NTNG1
ENSG00000134215	1	108113782	108507766	1705	255880	-1.8585	0.96845	VAV3
ENSG00000085491	1	108676658	108743471	269	255880	-2.3624	0.99092	SLC25A24
ENSG00000196427	1	108765963	108786689	3	255880	-1.5839	0.94339	NBPF4
ENSG00000186086	1	108918421	109013624	3	255880	0.079068	0.46849	NBPF6
ENSG00000162636	1	109102711	109187522	193	255880	0.43394	0.33217	FAM102B
ENSG00000162639	1	109190912	109204148	24	255880	-0.50854	0.69446	HENMT1
ENSG00000134186	1	109234945	109244425	13	255880	-0.32995	0.62928	PRPF38B
ENSG00000143107	1	109255279	109285365	88	255880	0.20424	0.41908	FNDC7
ENSG00000116266	1	109289296	109352148	253	255880	-0.63047	0.73581	STXBP3
ENSG00000162641	1	109358520	109506106	627	255880	1.0827	0.13948	AKNAD1
ENSG00000121957	1	109417972	109477167	199	255880	1.0209	0.15365	GPSM2
ENSG00000121940	1	109472130	109506111	142	255880	0.40983	0.34097	CLCC1
ENSG00000085433	1	109512836	109584850	232	255880	0.43808	0.33066	WDR47
ENSG00000197780	1	109605108	109618624	56	255880	-0.0006226	0.50025	TAF13
ENSG00000215717	1	109632425	109639556	28	255880	1.0467	0.14763	TMEM167B
ENSG00000179902	1	109648573	109656479	35	255880	2.4723	0.0067131	C1orf194
ENSG00000116299	1	109656301	109749401	408	255880	1.298	0.097144	KIAA1324
ENSG00000031698	1	109756540	109780791	60	255880	-0.77301	0.78024	SARS
ENSG00000143126	1	109792641	109818372	110	255880	0.39344	0.347	CELSR2
ENSG00000134222	1	109822178	109825808	16	255880	-0.91884	0.82091	PSRC1
ENSG00000221986	1	109834987	109849663	73	255880	0.30747	0.37924	MYBPHL
ENSG00000134243	1	109852192	109940573	205	255880	1.2371	0.10802	SORT1
ENSG00000143106	1	109941653	109969062	69	255880	1.4841	0.068888	PSMA5
ENSG00000143028	1	110009180	110024759	58	255880	1.3549	0.087727	SYPL2
ENSG00000162650	1	110026101	110035426	20	255880	1.3026	0.096363	ATXN7L2
ENSG00000174151	1	110036674	110045554	26	255880	0.48954	0.31223	CYB561D1
ENSG00000181754	1	110046797	110052360	15	255880	-1.1233	0.86933	AMIGO1
ENSG00000156097	1	110082494	110091028	21	255880	-0.2067	0.58188	GPR61
ENSG00000065135	1	110091233	110136975	125	255880	-1.6489	0.95042	GNAI3
ENSG00000134183	1	110145889	110155679	33	255880	-0.98626	0.838	GNAT2
ENSG00000116337	1	110158726	110174673	54	255880	-1.3317	0.90852	AMPD2
ENSG00000168765	1	110198703	110208118	33	255880	-0.26956	0.60625	GSTM4
ENSG00000213366	1	110210644	110252171	82	255880	0.43434	0.33202	GSTM2
ENSG00000134184	1	110230436	110251661	34	255880	-0.32894	0.6289	GSTM1
ENSG00000134201	1	110254864	110318050	230	255880	-1.1175	0.86811	GSTM5
ENSG00000134202	1	110276554	110284384	27	255880	-0.29444	0.61579	GSTM3
ENSG00000198758	1	110292702	110306649	62	255880	-0.58416	0.72044	EPS8L3
ENSG00000184371	1	110452864	110473614	70	255880	-0.40611	0.65767	CSF1
ENSG00000168710	1	110527308	110566357	95	255880	0.34595	0.36469	AHCYL1
ENSG00000143093	1	110574199	110617263	176	255880	0.0059629	0.49762	STRIP1
ENSG00000156150	1	110602616	110613322	46	255880	0.11069	0.45593	ALX3
ENSG00000186150	1	110655062	110656569	3	255880	0.94714	0.17178	UBL4B
ENSG00000197106	1	110693108	110744824	177	255880	-0.48761	0.68709	SLC6A17
ENSG00000116396	1	110753965	110825722	302	255880	-0.178	0.57064	KCNC4
ENSG00000162775	1	110881128	110889299	18	255880	0.42468	0.33553	RBM15
ENSG00000168679	1	110905470	110933704	83	255880	-0.95954	0.83136	SLC16A4
ENSG00000134248	1	110943871	110950564	20	255880	-0.37429	0.64591	LAMTOR5
ENSG00000143125	1	110993822	110999976	26	255880	0.021569	0.4914	PROK1
ENSG00000143105	1	111059839	111061797	10	255880	0.44072	0.32971	KCNA10
ENSG00000177301	1	111136202	111174096	140	255880	-0.28153	0.61085	KCNA2
ENSG00000177272	1	111214310	111217655	3	255880	0.90688	0.18224	KCNA3
ENSG00000143119	1	111415775	111442550	103	255880	-0.2511	0.59913	CD53
ENSG00000121931	1	111489807	111506701	33	255880	-0.18658	0.57401	LRIF1
ENSG00000156171	1	111659955	111682838	78	255880	0.45753	0.32365	DRAM2
ENSG00000134255	1	111682249	111727724	114	255880	0.70981	0.23891	CEPT1
ENSG00000162777	1	111729796	111747157	68	255880	0.40588	0.34242	DENND2D
ENSG00000064886	1	111743393	111786062	198	255880	1.3276	0.09216	CHI3L2
ENSG00000134216	1	111833484	111863188	241	255880	-0.73402	0.76853	CHIA
ENSG00000173947	1	111888910	111895635	33	255880	1.3616	0.086662	PIFO
ENSG00000085465	1	111956936	111970399	57	255880	2.1018	0.017787	OVGP1
ENSG00000116455	1	111982512	111991998	27	255880	1.6846	0.046034	WDR77
ENSG00000116459	1	111991486	112005395	37	255880	2.199	0.01394	ATP5F1
ENSG00000143110	1	112016414	112021134	10	255880	1.3378	0.090476	C1orf162
ENSG00000121933	1	112025970	112106584	354	255880	-1.5623	0.94089	ADORA3
ENSG00000116473	1	112084840	112259313	702	255880	0.43729	0.33095	RAP1A
ENSG00000197852	1	112223252	112298446	323	255880	0.50682	0.30614	FAM212B
ENSG00000064703	1	112297867	112310638	57	255880	0.25099	0.40091	DDX20
ENSG00000171385	1	112313284	112531777	903	255880	-1.2621	0.89655	KCND3
ENSG00000143079	1	112938803	113006078	207	255880	-1.7581	0.96063	CTTNBP2NL
ENSG00000134245	1	113009163	113072787	203	255880	1.2523	0.10524	WNT2B
ENSG00000007341	1	113066140	113163447	306	255880	0.35817	0.36011	ST7L
ENSG00000116489	1	113161795	113214241	114	255880	-0.099452	0.53961	CAPZA1
ENSG00000155363	1	113215763	113243368	86	255880	0.73725	0.23049	MOV10
ENSG00000155366	1	113243728	113250056	23	255880	0.84836	0.19812	RHOC
ENSG00000271810	1	113245236	113254055	31	255880	0.80208	0.21125	RP11-426L16.10
ENSG00000155367	1	113252616	113258099	23	255880	0.072773	0.47099	PPM1J
ENSG00000184599	1	113263041	113269857	27	255880	0.54288	0.29361	FAM19A3
ENSG00000155380	1	113454469	113499635	105	255880	-0.70222	0.75873	SLC16A1
ENSG00000198799	1	113615831	113674882	149	255880	0.52134	0.30106	LRIG2
ENSG00000081026	1	113933371	114228545	790	255880	0.16988	0.43255	MAGI3
ENSG00000116793	1	114239453	114302111	153	255880	0.57901	0.28129	PHTF1
ENSG00000081019	1	114304454	114355098	112	255880	-0.3942	0.65329	RSBN1
ENSG00000134242	1	114356433	114414381	144	255880	-0.18897	0.57494	PTPN22
ENSG00000188761	1	114420790	114430169	40	255880	-0.60848	0.72856	BCL2L15
ENSG00000134262	1	114437370	114447823	28	255880	-0.93239	0.82443	AP4B1
ENSG00000118655	1	114447763	114456708	17	255880	-0.17265	0.56854	DCLRE1B
ENSG00000163349	1	114471814	114520426	101	255880	0.27052	0.39338	HIPK1
ENSG00000116774	1	114522063	114524876	9	255880	-0.66752	0.74778	OLFML3
ENSG00000134207	1	114631913	114696541	328	255880	-0.21638	0.58566	SYT6
ENSG00000197323	1	114935399	115053781	427	255880	0.33304	0.36955	TRIM33
ENSG00000116752	1	115110178	115124260	43	255880	0.27848	0.39032	BCAS2
ENSG00000175984	1	115125469	115213043	304	255880	0.27102	0.39319	DENND2C
ENSG00000116748	1	115215719	115238239	83	255880	0.13254	0.44728	AMPD1
ENSG00000213281	1	115247090	115259515	27	255880	-1.0739	0.85857	NRAS
ENSG00000009307	1	115259534	115301297	132	255880	0.33225	0.36985	CSDE1
ENSG00000052723	1	115312100	115323306	17	255880	0.18013	0.42852	SIKE1
ENSG00000198765	1	115397424	115537991	449	255880	0.20228	0.41985	SYCP1
ENSG00000134200	1	115572415	115576941	29	255880	0.63328	0.26328	TSHB
ENSG00000134198	1	115590632	115632121	203	255880	-0.24182	0.59554	TSPAN2
ENSG00000134259	1	115828539	115880857	228	255880	-0.38614	0.6503	NGF
ENSG00000173218	1	116184574	116240845	238	255880	0.23761	0.40609	VANGL1
ENSG00000118729	1	116242628	116311402	386	255880	1.0801	0.14005	CASQ2
ENSG00000177551	1	116378998	116386538	29	255880	-1.559	0.94051	NHLH2
ENSG00000163393	1	116519119	116612675	308	255880	-0.36673	0.64309	SLC22A15
ENSG00000173212	1	116654376	116677861	94	255880	-0.41142	0.65962	MAB21L3
ENSG00000163399	1	116915290	116952883	112	255880	0.4283	0.33422	ATP1A1
ENSG00000269279	1	116915890	116926718	40	255880	0.48495	0.31386	AL136376.1
ENSG00000116815	1	117057157	117113661	109	255880	-0.88053	0.81071	CD58
ENSG00000143061	1	117117031	117210375	190	255880	-1.2797	0.89967	IGSF3
ENSG00000203864	1	117236734	117249225	28	255880	0.65612	0.25587	C1orf137
ENSG00000116824	1	117297007	117311850	59	255880	-0.74548	0.77201	CD2
ENSG00000134247	1	117452679	117532980	313	255880	-0.419	0.66239	PTGFRN
ENSG00000134256	1	117544382	117579167	139	255880	0.70765	0.23958	CD101
ENSG00000116830	1	117602925	117650075	158	255880	2.9035	0.0018449	TTF2
ENSG00000134253	1	117653682	117665209	56	255880	2.2219	0.013146	TRIM45
ENSG00000134258	1	117686209	117753556	257	255880	1.243	0.10692	VTCN1
ENSG00000198162	1	117910071	118071494	569	255880	0.95345	0.17018	MAN1A2
ENSG00000183508	1	118148556	118170994	77	255880	0.15829	0.43711	FAM46C
ENSG00000196505	1	118406107	118472253	228	255880	-1.599	0.94509	GDAP2
ENSG00000065183	1	118472343	118509165	122	255880	-1.2581	0.89582	WDR3
ENSG00000155761	1	118496484	118727846	629	255880	0.53703	0.29562	SPAG17
ENSG00000092607	1	119425669	119532179	367	255880	1.2562	0.10452	TBX15
ENSG00000116874	1	119573839	119683294	358	255880	0.13558	0.44607	WARS2
ENSG00000116882	1	119911402	119936753	76	255880	0.85248	0.19697	HAO2
ENSG00000203859	1	119957554	119965658	37	255880	0.40471	0.34285	HSD3B2
ENSG00000203857	1	120049821	120057681	16	255880	-0.98013	0.83649	HSD3B1
ENSG00000143067	1	120162045	120190396	97	255880	0.048274	0.48075	ZNF697
ENSG00000092621	1	120202421	120286838	274	255880	-0.28997	0.61408	PHGDH
ENSG00000134240	1	120290619	120311528	69	255880	2.3646	0.0090241	HMGCS2
ENSG00000134193	1	120336641	120354283	88	255880	-0.46298	0.67831	REG4
ENSG00000134249	1	120436156	120439118	7	255880	-0.11654	0.54639	ADAM30
ENSG00000134250	1	120454176	120612240	201	255880	0.36327	0.3582	NOTCH2
ENSG00000178104	1	144836157	145076186	42	255880	-0.71151	0.76162	PDE4DIP
ENSG00000213240	1	145209119	145291972	1	255880	0.75788	0.22426	NOTCH2NL
ENSG00000255168	1	145209145	145319796	1	255880	0.75788	0.22426	RP11-458D21.5
ENSG00000152022	1	145477085	145501669	1	255880	-0.65261	0.743	LIX1L
ENSG00000121848	1	145611036	145696218	1	255880	-0.041584	0.51658	RNF115
ENSG00000186275	1	146373546	146467744	15	255880	-0.16746	0.5665	NBPF12
ENSG00000131791	1	146626685	146644129	79	255880	-1.7414	0.95919	PRKAB2
ENSG00000131781	1	146646930	146714700	429	255880	-1.1182	0.86826	FMO5
ENSG00000131778	1	146714291	146767443	287	255880	-1.8153	0.96526	CHD1L
ENSG00000116128	1	147013182	147098017	310	255880	0.34771	0.36403	BCL9
ENSG00000162836	1	147101453	147142618	159	255880	0.53855	0.2951	ACP6
ENSG00000143140	1	147228332	147245484	84	255880	0.52891	0.29843	GJA5
ENSG00000121634	1	147374946	147381393	36	255880	-0.53863	0.70493	GJA8
ENSG00000188092	1	147400506	147465753	21	255880	0.70075	0.24173	GPR89B
ENSG00000203832	1	148250249	148347506	4	255880	0.21322	0.41558	NBPF20
ENSG00000150337	1	149754227	149764074	1	255880	0.12931	0.44855	FCGR1A
ENSG00000203814	1	149754245	149783928	25	255880	0.40159	0.34399	HIST2H2BF
ENSG00000184678	1	149856010	149858232	4	255880	-1.0719	0.85812	HIST2H2BE
ENSG00000184260	1	149858525	149858961	1	255880	1.2039	0.11431	HIST2H2AC
ENSG00000178096	1	149859440	149872351	33	255880	-0.27742	0.60927	BOLA1
ENSG00000159164	1	149874870	149889434	35	255880	-0.10605	0.54223	SV2A
ENSG00000143368	1	149895209	149900236	16	255880	-1.0441	0.85179	SF3B4
ENSG00000014914	1	149900543	149908791	23	255880	-1.1266	0.87004	MTMR11
ENSG00000163113	1	149909705	149982625	141	255880	-1.0324	0.84907	OTUD7B
ENSG00000136631	1	150039369	150117505	149	255880	-0.75621	0.77524	VPS45
ENSG00000023902	1	150121373	150136916	49	255880	-0.99962	0.84125	PLEKHO1
ENSG00000143401	1	150190717	150208504	34	255880	-0.26785	0.60559	ANP32E
ENSG00000118298	1	150229554	150237478	10	255880	-0.65021	0.74222	CA14
ENSG00000117362	1	150237804	150241980	2	255880	-0.27242	0.60735	APH1A
ENSG00000118292	1	150240600	150253327	22	255880	-0.45297	0.67471	C1orf54
ENSG00000159208	1	150254953	150259505	13	255880	0.43927	0.33023	C1orf51
ENSG00000187145	1	150266289	150281414	67	255880	-0.6249	0.73398	MRPS21
ENSG00000117360	1	150293925	150325671	105	255880	-1.0457	0.85216	PRPF3
ENSG00000163125	1	150335567	150449042	415	255880	-1.0957	0.8634	RPRD2
ENSG00000143374	1	150459887	150480078	74	255880	-1.5959	0.94475	TARS2
ENSG00000143369	1	150480538	150486265	20	255880	-0.82384	0.79499	ECM1
ENSG00000143382	1	150521884	150533413	37	255880	-1.0143	0.84478	ADAMTSL4
ENSG00000225996	1	150521897	150524367	2	255880	0.046461	0.48147	AL356356.1
ENSG00000143384	1	150547032	150552066	11	255880	-0.49269	0.68889	MCL1
ENSG00000143420	1	150573327	150602088	78	255880	-0.17712	0.57029	ENSA
ENSG00000143457	1	150618701	150669630	167	255880	0.093634	0.4627	GOLPH3L
ENSG00000143452	1	150670536	150693364	86	255880	-0.098094	0.53907	HORMAD1
ENSG00000163131	1	150702672	150738433	84	255880	-0.15435	0.56133	CTSS
ENSG00000143387	1	150768684	150780799	18	255880	-0.45757	0.67637	CTSK
ENSG00000143437	1	150782181	150849244	144	255880	0.11719	0.45335	ARNT
ENSG00000143379	1	150898739	150937213	103	255880	0.10413	0.45853	SETDB1
ENSG00000143418	1	150933059	150947479	47	255880	0.44185	0.3293	CERS2
ENSG00000143412	1	150954493	150968110	46	255880	0.12022	0.45216	ANXA9
ENSG00000143409	1	150969025	150980851	35	255880	-0.23642	0.59344	FAM63A
ENSG00000143363	1	150980896	151008189	125	255880	-0.442	0.67075	PRUNE
ENSG00000163141	1	151009046	151020076	48	255880	-2.2135	0.98657	BNIPL
ENSG00000143443	1	151020216	151024462	6	255880	-1.5825	0.94323	C1orf56
ENSG00000197622	1	151023447	151042801	58	255880	-1.263	0.8967	CDC42SE1
ENSG00000213190	1	151030234	151040970	31	255880	-1.3302	0.90827	MLLT11
ENSG00000143458	1	151043054	151098018	179	255880	-0.98051	0.83658	GABPB2
ENSG00000143434	1	151104161	151119104	66	255880	-1.0852	0.86107	SEMA6C
ENSG00000163154	1	151129105	151132225	7	255880	0.31049	0.37809	TNFAIP8L2
ENSG00000163156	1	151129140	151142773	34	255880	0.16635	0.43394	SCNM1
ENSG00000163155	1	151132224	151138424	15	255880	0.20726	0.4179	LYSMD1
ENSG00000163157	1	151142462	151148760	17	255880	0.088051	0.46492	TMOD4
ENSG00000163159	1	151142463	151167797	58	255880	-0.16333	0.56487	VPS72
ENSG00000143398	1	151170425	151222012	163	255880	-0.35215	0.63764	PIP5K1A
ENSG00000159352	1	151227179	151239955	27	255880	-0.56658	0.7145	PSMD4
ENSG00000232671	1	151252500	151254405	5	255880	-0.63432	0.73706	RP11-126K1.2
ENSG00000143373	1	151254094	151264656	18	255880	-2.9775	0.99855	ZNF687
ENSG00000143393	1	151264273	151300191	91	255880	-1.8496	0.96781	PI4KB
ENSG00000143390	1	151313116	151319833	11	255880	-0.72184	0.7648	RFX5
ENSG00000143416	1	151336778	151345209	27	255880	1.5553	0.059937	SELENBP1
ENSG00000159377	1	151372010	151374420	4	255880	2.8242	0.00237	PSMB4
ENSG00000143442	1	151375200	151431941	128	255880	2.7917	0.0026216	POGZ
ENSG00000143375	1	151482986	151511168	64	255880	0.11085	0.45587	CGN
ENSG00000143367	1	151512781	151556059	130	255880	-1.8457	0.96754	TUFT1
ENSG00000143376	1	151584541	151671567	174	255880	-1.6693	0.95247	SNX27
ENSG00000159409	1	151674880	151689290	35	255880	0.12781	0.44915	CELF3
ENSG00000240510	1	151682909	151702070	47	255880	0.17066	0.43224	AL589765.1
ENSG00000178796	1	151682909	151702281	47	255880	0.17066	0.43224	RIIAD1
ENSG00000143436	1	151732119	151736040	14	255880	0.38561	0.34989	MRPL9
ENSG00000143450	1	151735445	151743808	26	255880	-0.053192	0.52121	OAZ3
ENSG00000182134	1	151742583	151763892	78	255880	0.075576	0.46988	TDRKH
ENSG00000213171	1	151772740	151778630	12	255880	0.24514	0.40317	LINGO4
ENSG00000143365	1	151778547	151804348	93	255880	-0.81402	0.79218	RORC
ENSG00000225556	1	151810295	151813033	9	255880	0.72266	0.23494	C2CD4D
ENSG00000196407	1	151819739	151826173	22	255880	-0.68867	0.75448	THEM5
ENSG00000159445	1	151846060	151882284	101	255880	-1.0441	0.85178	THEM4
ENSG00000197747	1	151955391	151966866	25	255880	-1.4785	0.93036	S100A10
ENSG00000163191	1	152004982	152020383	31	255880	0.096698	0.46148	S100A11
ENSG00000182898	1	152056620	152061540	6	255880	-0.21501	0.58512	TCHHL1
ENSG00000159450	1	152078793	152086556	14	255880	0.37125	0.35523	TCHH
ENSG00000215853	1	152126071	152131704	8	255880	0.85515	0.19623	RPTN
ENSG00000197915	1	152184558	152196669	56	255880	1.7372	0.041177	HRNR
ENSG00000143631	1	152274651	152297679	108	255880	1.7541	0.039707	FLG
ENSG00000143520	1	152321211	152332482	28	255880	0.27058	0.39336	FLG2
ENSG00000143536	1	152381719	152386739	10	255880	0.72208	0.23512	CRNN
ENSG00000186207	1	152483320	152484653	5	255880	-0.31541	0.62378	LCE5A
ENSG00000169509	1	152486978	152488486	7	255880	-0.64255	0.73974	CRCT1
ENSG00000185966	1	152538130	152539248	3	255880	7.6348e-05	0.49997	LCE3E
ENSG00000163202	1	152551857	152552980	5	255880	0.083817	0.4666	LCE3D
ENSG00000187223	1	152635872	152637135	5	255880	-2.394	0.99167	LCE2D
ENSG00000187180	1	152647771	152649050	4	255880	0.43393	0.33217	LCE2C
ENSG00000159455	1	152647771	152659877	59	255880	-0.46705	0.67977	LCE2B
ENSG00000187173	1	152670840	152671918	5	255880	0.34156	0.36634	LCE2A
ENSG00000187170	1	152680636	152681967	4	255880	2.1279	0.016671	LCE4A
ENSG00000198854	1	152691998	152692905	7	255880	-0.71543	0.76283	C1orf68
ENSG00000203786	1	152730506	152734529	10	255880	-1.0107	0.84393	KPRP
ENSG00000240386	1	152748848	152749445	2	255880	-0.16074	0.56385	LCE1F
ENSG00000186226	1	152758690	152760902	9	255880	-1.6441	0.94992	LCE1E
ENSG00000172155	1	152769227	152770657	2	255880	1.4168	0.078273	LCE1D
ENSG00000197084	1	152777311	152779107	17	255880	-1.2298	0.89062	LCE1C
ENSG00000196734	1	152784447	152785585	2	255880	-1.1591	0.87679	LCE1B
ENSG00000186844	1	152799949	152800573	3	255880	0.060151	0.47602	LCE1A
ENSG00000235942	1	152815344	152816459	2	255880	-0.22994	0.59093	LCE6A
ENSG00000163206	1	152850793	152857523	22	255880	1.8227	0.034176	SMCP
ENSG00000163207	1	152881021	152884362	19	255880	0.86541	0.19341	IVL
ENSG00000184148	1	152943142	152945050	5	255880	0.92823	0.17664	SPRR4
ENSG00000169474	1	152956557	152958289	8	255880	-0.010777	0.5043	SPRR1A
ENSG00000163209	1	152974223	152976332	22	255880	-0.024548	0.50979	SPRR3
ENSG00000169469	1	153003678	153005376	18	255880	0.24799	0.40207	SPRR1B
ENSG00000163216	1	153012201	153014407	13	255880	-0.04914	0.5196	SPRR2D
ENSG00000241794	1	153028589	153030013	1	255880	-2.2866	0.98889	SPRR2A
ENSG00000196805	1	153042700	153113927	317	255880	-0.80351	0.78916	SPRR2B
ENSG00000203785	1	153065611	153078660	56	255880	-0.011993	0.50478	SPRR2E
ENSG00000244094	1	153084590	153085991	5	255880	-0.26598	0.60487	SPRR2F
ENSG00000159516	1	153122058	153123345	5	255880	1.061	0.14434	SPRR2G
ENSG00000203784	1	153175919	153177596	4	255880	0.043379	0.4827	LELP1
ENSG00000203783	1	153190060	153191793	7	255880	-1.0085	0.84339	PRR9
ENSG00000203782	1	153232176	153234598	7	255880	-0.97491	0.8352	LOR
ENSG00000159527	1	153270338	153283194	62	255880	1.4557	0.07274	PGLYRP3
ENSG00000163218	1	153302596	153321316	100	255880	0.42876	0.33405	PGLYRP4
ENSG00000163220	1	153330330	153333503	7	255880	0.43298	0.33251	S100A9
ENSG00000163221	1	153346184	153348125	4	255880	-0.0014575	0.50058	S100A12
ENSG00000143546	1	153362508	153363664	4	255880	0.043392	0.48269	S100A8
ENSG00000184330	1	153389000	153395701	24	255880	-1.5373	0.93789	S100A7A
ENSG00000197364	1	153409534	153412425	15	255880	-0.99284	0.83961	S100A7L2
ENSG00000143556	1	153430220	153433177	12	255880	-1.2843	0.90047	S100A7
ENSG00000197956	1	153507075	153508720	5	255880	-0.56332	0.71339	S100A6
ENSG00000196420	1	153509623	153514241	13	255880	-1.0592	0.85524	S100A5
ENSG00000196154	1	153516089	153522612	33	255880	0.075237	0.47001	S100A4
ENSG00000188015	1	153519805	153521848	19	255880	-0.030556	0.51219	S100A3
ENSG00000196754	1	153533584	153540366	19	255880	-0.13708	0.55452	S100A2
ENSG00000188643	1	153579362	153585621	21	255880	0.75091	0.22635	S100A16
ENSG00000189334	1	153586731	153589462	8	255880	1.0225	0.15328	S100A14
ENSG00000189171	1	153591263	153606568	52	255880	0.52537	0.29966	S100A13
ENSG00000160678	1	153600402	153604513	12	255880	0.86628	0.19317	S100A1
ENSG00000160679	1	153606525	153618782	35	255880	0.64607	0.25912	CHTOP
ENSG00000143553	1	153631130	153634306	8	255880	0.83306	0.2024	SNAPIN
ENSG00000143621	1	153634512	153643524	18	255880	1.0244	0.15282	ILF2
ENSG00000169418	1	153651113	153666468	23	255880	0.57555	0.28246	NPR1
ENSG00000143624	1	153700543	153746555	104	255880	0.22399	0.41138	INTS3
ENSG00000143554	1	153746830	153752633	15	255880	-0.59581	0.72435	SLC27A3
ENSG00000143614	1	153777201	153895451	277	255880	-0.35011	0.63687	GATAD2B
ENSG00000198837	1	153901977	153919172	28	255880	0.24365	0.40375	DENND4B
ENSG00000160741	1	153920145	153931101	19	255880	0.53521	0.29625	CRTC2
ENSG00000143570	1	153931575	153940188	23	255880	-0.95194	0.82944	SLC39A1
ENSG00000143578	1	153940010	153946839	20	255880	-0.078393	0.53124	CREB3L4
ENSG00000143543	1	153946745	153950164	2	255880	-0.13787	0.55483	JTB
ENSG00000143545	1	153954127	153958834	6	255880	1.3083	0.095391	RAB13
ENSG00000177954	1	153963235	153964626	6	255880	0.042611	0.48301	RPS27
ENSG00000143552	1	153965161	154127592	338	255880	0.39591	0.34609	NUP210L
ENSG00000143549	1	154127784	154167124	85	255880	1.069	0.14254	TPM3
ENSG00000163263	1	154171848	154178809	13	255880	0.69256	0.24429	C1orf189
ENSG00000143612	1	154179182	154193104	31	255880	1.3477	0.088883	C1orf43
ENSG00000143569	1	154192655	154243986	113	255880	1.7408	0.040857	UBAP2L
ENSG00000143575	1	154244987	154248351	7	255880	1.5132	0.065118	HAX1
ENSG00000143595	1	154293566	154297801	17	255880	0.26727	0.39463	AQP10
ENSG00000143515	1	154298029	154323783	77	255880	-0.97134	0.83431	ATP8B2
ENSG00000160712	1	154377669	154441926	236	255880	-1.3006	0.9033	IL6R
ENSG00000169291	1	154442248	154474589	65	255880	-1.57	0.94179	SHE
ENSG00000163239	1	154474695	154520623	192	255880	-1.2539	0.89505	TDRD10
ENSG00000160714	1	154521053	154531504	29	255880	-1.8725	0.96943	UBE2Q1
ENSG00000160716	1	154540257	154552502	38	255880	-0.29488	0.61596	CHRNB2
ENSG00000160710	1	154554538	154600475	117	255880	-0.75211	0.77401	ADAR
ENSG00000268141	1	154585067	154585190	1	255880	-0.88062	0.81074	AL606500.1
ENSG00000143603	1	154669931	154842756	675	255880	0.94133	0.17327	KCNN3
ENSG00000163344	1	154897210	154909467	34	255880	0.45821	0.3234	PMVK
ENSG00000163346	1	154916552	154928599	30	255880	0.062349	0.47514	PBXIP1
ENSG00000163348	1	154929502	154936329	9	255880	1.8656	0.031047	PYGO2
ENSG00000160691	1	154934774	154946871	23	255880	0.51316	0.30392	SHC1
ENSG00000173207	1	154947129	154951725	5	255880	-1.2866	0.90089	CKS1B
ENSG00000160688	1	154955814	154965587	16	255880	-0.88752	0.8126	FLAD1
ENSG00000160685	1	154975127	154990998	41	255880	0.82409	0.20494	ZBTB7B
ENSG00000163354	1	154990996	155006257	43	255880	-0.2751	0.60838	DCST2
ENSG00000163357	1	155006300	155023406	49	255880	0.91997	0.17879	DCST1
ENSG00000143537	1	155023042	155035252	34	255880	2.2093	0.013576	ADAM15
ENSG00000243364	1	155036207	155042029	8	255880	0.54606	0.29251	EFNA4
ENSG00000251246	1	155036224	155059283	52	255880	1.7006	0.044507	EFNA3
ENSG00000143590	1	155036224	155060014	54	255880	1.8426	0.032695	EFNA3
ENSG00000169242	1	155099936	155107333	20	255880	4.7234	1.1598e-06	EFNA1
ENSG00000169241	1	155107820	155111329	9	255880	3.0652	0.0010875	SLC50A1
ENSG00000179085	1	155112367	155113071	1	255880	-0.64378	0.74014	DPM3
ENSG00000163463	1	155141884	155145951	14	255880	5.4023	3.2889e-08	KRTCAP2
ENSG00000273088	1	155141885	155159748	48	255880	6.1094	5e-10	RP11-201K10.3
ENSG00000163462	1	155145873	155157447	30	255880	5.3973	3.3825e-08	TRIM46
ENSG00000185499	1	155158300	155162707	6	255880	4.0972	2.0913e-05	MUC1
ENSG00000169231	1	155165379	155178842	32	255880	5.6717	7.0707e-09	THBS3
ENSG00000173171	1	155178490	155183615	9	255880	5.0569	2.1309e-07	MTX1
ENSG00000177628	1	155204243	155214490	25	255880	2.1272	0.016704	GBA
ENSG00000160767	1	155216996	155225274	28	255880	2.4515	0.0071133	FAM189B
ENSG00000116521	1	155225770	155232221	16	255880	2.5839	0.0048838	SCAMP3
ENSG00000176444	1	155232659	155248282	34	255880	2.941	0.0016357	CLK2
ENSG00000143630	1	155247374	155259639	37	255880	2.4225	0.0077072	HCN3
ENSG00000143627	1	155259630	155271225	20	255880	1.6767	0.046798	PKLR
ENSG00000160752	1	155278539	155290457	20	255880	2.221	0.013174	FDPS
ENSG00000160753	1	155290687	155300905	12	255880	0.79765	0.21254	RUSC1
ENSG00000116539	1	155305059	155532598	393	255880	2.7209	0.0032555	ASH1L
ENSG00000125459	1	155579979	155718153	232	255880	2.5225	0.0058262	MSTO1
ENSG00000163374	1	155629237	155658791	52	255880	2.6995	0.0034718	YY1AP1
ENSG00000132676	1	155657751	155708801	100	255880	2.2586	0.011956	DAP3
ENSG00000116580	1	155719508	155829191	258	255880	2.0259	0.021389	GON4L
ENSG00000132718	1	155829300	155854990	49	255880	2.8304	0.0023247	SYT11
ENSG00000143622	1	155867599	155881195	29	255880	1.6713	0.047326	RIT1
ENSG00000132680	1	155882834	155904191	40	255880	2.0488	0.020241	KIAA0907
ENSG00000173080	1	155911480	155912625	1	255880	1.5087	0.065688	RXFP4
ENSG00000116584	1	155916630	155976861	141	255880	2.1277	0.01668	ARHGEF2
ENSG00000163479	1	155978839	155990750	24	255880	1.6426	0.050234	SSR2
ENSG00000160803	1	156005092	156023585	40	255880	1.5051	0.066148	UBQLN4
ENSG00000116586	1	156024543	156028301	9	255880	0.3967	0.34579	LAMTOR2
ENSG00000132698	1	156030951	156040295	13	255880	0.27099	0.3932	RAB25
ENSG00000254726	1	156041804	156051789	21	255880	1.6527	0.049196	MEX3A
ENSG00000160789	1	156052364	156109880	185	255880	-0.368	0.64356	LMNA
ENSG00000196189	1	156117157	156147543	71	255880	0.90864	0.18177	SEMA4A
ENSG00000160785	1	156163880	156182587	46	255880	0.97001	0.16602	SLC25A44
ENSG00000260238	1	156182773	156213123	107	255880	1.0989	0.13591	PMF1-BGLAP
ENSG00000160783	1	156182784	156212874	107	255880	1.0989	0.13591	PMF1
ENSG00000242252	1	156211753	156213112	3	255880	-0.7255	0.76593	BGLAP
ENSG00000160781	1	156213206	156217881	14	255880	0.37757	0.35288	PAQR6
ENSG00000198952	1	156219015	156252620	107	255880	-0.2083	0.5825	SMG5
ENSG00000163472	1	156252726	156262976	28	255880	1.0566	0.14536	TMEM79
ENSG00000198715	1	156259880	156265463	14	255880	-0.07809	0.53112	C1orf85
ENSG00000189030	1	156268415	156269428	3	255880	-0.43039	0.66654	VHLL
ENSG00000163468	1	156278759	156337664	154	255880	-0.45978	0.67716	CCT3
ENSG00000163467	1	156307105	156316786	21	255880	-1.0286	0.84817	TSACC
ENSG00000132677	1	156339003	156355011	65	255880	0.36429	0.35782	RHBG
ENSG00000125462	1	156374042	156400493	54	255880	0.58184	0.28034	C1orf61
ENSG00000116604	1	156433519	156470620	114	255880	0.81197	0.2084	MEF2D
ENSG00000183856	1	156495197	156542396	154	255880	-0.66344	0.74647	IQGAP3
ENSG00000187862	1	156549519	156556562	28	255880	-1.5194	0.93567	TTC24
ENSG00000163382	1	156561554	156564091	13	255880	0.051262	0.47956	APOA1BP
ENSG00000160818	1	156564279	156571288	48	255880	-0.79162	0.78571	GPATCH4
ENSG00000132702	1	156589086	156595517	11	255880	-0.10336	0.54116	HAPLN2
ENSG00000132692	1	156611182	156629324	57	255880	1.0916	0.13751	BCAN
ENSG00000132688	1	156638555	156647189	30	255880	-1.3039	0.90387	NES
ENSG00000143320	1	156669398	156675608	21	255880	0.78424	0.21645	CRABP2
ENSG00000143319	1	156691683	156698591	21	255880	0.6001	0.27422	ISG20L2
ENSG00000143303	1	156698234	156706752	16	255880	-0.15225	0.5605	RRNAD1
ENSG00000143314	1	156707095	156711382	10	255880	1.9445	0.02592	MRPL24
ENSG00000143321	1	156711899	156736717	73	255880	0.1637	0.43498	HDGF
ENSG00000143294	1	156720402	156770607	172	255880	0.16555	0.43425	PRCC
ENSG00000027869	1	156776035	156786654	34	255880	-0.74192	0.77093	SH2D2A
ENSG00000198400	1	156785432	156851642	232	255880	0.80051	0.21171	NTRK1
ENSG00000027644	1	156809855	156828810	37	255880	-0.59953	0.72559	INSRR
ENSG00000187800	1	156863490	156886226	104	255880	1.113	0.13285	PEAR1
ENSG00000160838	1	156890442	156902886	45	255880	0.68606	0.24634	LRRC71
ENSG00000132694	1	156904632	157015162	333	255880	0.58105	0.2806	ARHGEF11
ENSG00000253831	1	157061836	157069600	49	255880	1.5619	0.059152	ETV3L
ENSG00000117036	1	157090983	157108266	26	255880	-0.2178	0.58621	ETV3
ENSG00000143297	1	157483167	157522310	197	255880	-0.37956	0.64787	FCRL5
ENSG00000163518	1	157543539	157567870	93	255880	-0.28048	0.61044	FCRL4
ENSG00000160856	1	157644111	157670647	73	255880	-0.34143	0.63361	FCRL3
ENSG00000132704	1	157715523	157746922	94	255880	-0.049505	0.51974	FCRL2
ENSG00000163534	1	157764193	157789895	86	255880	-0.61065	0.72928	FCRL1
ENSG00000073754	1	157800704	157868046	280	255880	-0.52661	0.70077	CD5L
ENSG00000183853	1	157963063	158070052	474	255880	0.15103	0.43997	KIRREL
ENSG00000158473	1	158149737	158154686	14	255880	-0.24955	0.59853	CD1D
ENSG00000158477	1	158223927	158228059	23	255880	-0.90246	0.81659	CD1A
ENSG00000158481	1	158259576	158263420	10	255880	0.82959	0.20338	CD1C
ENSG00000158485	1	158297741	158301321	16	255880	-0.10401	0.54142	CD1B
ENSG00000158488	1	158323254	158327343	8	255880	-0.38455	0.64971	CD1E
ENSG00000186306	1	158368312	158369256	9	255880	-0.71829	0.76371	OR10T2
ENSG00000180708	1	158389718	158390656	4	255880	-0.9425	0.82703	OR10K2
ENSG00000173285	1	158435272	158436344	4	255880	0.25068	0.40103	OR10K1
ENSG00000198965	1	158449668	158450675	7	255880	0.29493	0.38402	OR10R2
ENSG00000197532	1	158516918	158517895	6	255880	-0.37617	0.6466	OR6Y1
ENSG00000186440	1	158532441	158533394	9	255880	-2.3993	0.99179	OR6P1
ENSG00000186400	1	158548709	158549689	10	255880	-0.74611	0.7722	OR10X1
ENSG00000198967	1	158576229	158577170	5	255880	1.1112	0.13325	OR10Z1
ENSG00000163554	1	158580496	158656488	260	255880	0.024319	0.4903	SPTA1
ENSG00000196171	1	158669369	158670486	2	255880	0.17068	0.43224	OR6K2
ENSG00000203757	1	158686958	158687953	4	255880	-0.35903	0.64021	OR6K3
ENSG00000180433	1	158724510	158725681	6	255880	-0.47081	0.68111	OR6K6
ENSG00000197403	1	158735466	158736492	8	255880	-0.49454	0.68954	OR6N1
ENSG00000188340	1	158746472	158747425	3	255880	-1.3626	0.9135	OR6N2
ENSG00000163563	1	158801107	158819296	60	255880	0.42952	0.33377	MNDA
ENSG00000163564	1	158900586	158946844	161	255880	-2.6052	0.99541	PYHIN1
ENSG00000163565	1	158969758	159024945	278	255880	-0.61974	0.73228	IFI16
ENSG00000163568	1	159032274	159116886	284	255880	0.0007401	0.4997	AIM2
ENSG00000162706	1	159141399	159173103	117	255880	1.4218	0.077543	CADM3
ENSG00000213088	1	159173097	159176290	21	255880	-2.0099	0.97778	DARC
ENSG00000179639	1	159259504	159278014	71	255880	-0.51574	0.69698	FCER1A
ENSG00000196266	1	159283460	159284449	3	255880	-0.14417	0.55732	OR10J3
ENSG00000196184	1	159409512	159410600	7	255880	0.067928	0.47292	OR10J1
ENSG00000184155	1	159504793	159505842	4	255880	0.75017	0.22658	OR10J5
ENSG00000132703	1	159557615	159558655	4	255880	0.36256	0.35847	APCS
ENSG00000132693	1	159682079	159684379	6	255880	0.94431	0.17251	CRP
ENSG00000158716	1	159750722	159752333	8	255880	0.32598	0.37222	DUSP23
ENSG00000181036	1	159770301	159786041	84	255880	0.94725	0.17176	FCRL6
ENSG00000158714	1	159796540	159807039	50	255880	-0.69079	0.75515	SLAMF8
ENSG00000188004	1	159804264	159825137	84	255880	0.59185	0.27698	C1orf204
ENSG00000243284	1	159824106	159832447	42	255880	0.95011	0.17103	VSIG8
ENSG00000256029	1	159827690	159842843	84	255880	-0.39275	0.65275	RP11-190A12.7
ENSG00000213085	1	159842154	159869953	124	255880	-0.060847	0.52426	CCDC19
ENSG00000158710	1	159887897	159895522	29	255880	-1.2294	0.89054	TAGLN2
ENSG00000085552	1	159896829	159915386	81	255880	0.15593	0.43804	IGSF9
ENSG00000162723	1	159921282	159924044	12	255880	-0.6043	0.72718	SLAMF9
ENSG00000143315	1	159997462	160001783	8	255880	0.59205	0.27691	PIGM
ENSG00000177807	1	160007257	160040038	95	255880	-0.28473	0.61207	KCNJ10
ENSG00000162728	1	160051360	160060353	34	255880	-0.79154	0.78569	KCNJ9
ENSG00000162729	1	160061130	160068733	22	255880	-0.32194	0.62625	IGSF8
ENSG00000018625	1	160085549	160113381	127	255880	-0.60269	0.72664	ATP1A2
ENSG00000132681	1	160121360	160156767	195	255880	-1.0977	0.86383	ATP1A4
ENSG00000143318	1	160160285	160171676	31	255880	0.285	0.38782	CASQ1
ENSG00000162734	1	160175127	160185166	17	255880	-0.72158	0.76472	PEA15
ENSG00000132716	1	160185505	160254920	154	255880	-0.11804	0.54698	DCAF8
ENSG00000258465	1	160187254	160254920	150	255880	-0.16263	0.5646	DCAF8
ENSG00000162735	1	160246602	160256138	27	255880	-0.39095	0.65208	PEX19
ENSG00000122218	1	160259063	160313190	135	255880	-0.3465	0.63551	COPA
ENSG00000162736	1	160313062	160328742	62	255880	-0.16061	0.5638	NCSTN
ENSG00000171786	1	160336857	160342638	18	255880	0.062556	0.47506	NHLH1
ENSG00000162738	1	160370376	160398468	86	255880	-0.079167	0.53155	VANGL2
ENSG00000162739	1	160454820	160493052	173	255880	0.89881	0.18438	SLAMF6
ENSG00000066294	1	160510885	160549306	178	255880	0.70642	0.23996	CD84
ENSG00000117090	1	160577890	160617085	174	255880	0.76286	0.22277	SLAMF1
ENSG00000117091	1	160648536	160681641	180	255880	1.4629	0.071749	CD48
ENSG00000026751	1	160709037	160724611	59	255880	0.052095	0.47923	SLAMF7
ENSG00000122224	1	160765864	160798051	110	255880	0.69569	0.24331	LY9
ENSG00000122223	1	160799950	160832692	145	255880	-0.74346	0.7714	CD244
ENSG00000179914	1	160846329	160854960	46	255880	1.4998	0.066831	ITLN1
ENSG00000158764	1	160914815	160924589	43	255880	1.5311	0.062878	ITLN2
ENSG00000158769	1	160965001	160991138	94	255880	-0.43203	0.66714	F11R
ENSG00000270149	1	160967747	161008752	144	255880	-0.050888	0.52029	RP11-544M22.13
ENSG00000215845	1	161007421	161008780	3	255880	0.17559	0.43031	TSTD1
ENSG00000158773	1	161009041	161015767	28	255880	-0.59333	0.72352	USF1
ENSG00000186517	1	161016736	161039760	71	255880	-0.14392	0.55722	ARHGAP30
ENSG00000268154	1	161035655	161035943	1	255880	0.73029	0.23261	AL591806.1
ENSG00000143217	1	161040785	161059389	68	255880	0.6452	0.2594	PVRL4
ENSG00000162755	1	161068151	161070136	7	255880	0.40538	0.3426	KLHDC9
ENSG00000143256	1	161070346	161087901	50	255880	-0.33745	0.63211	PFDN2
ENSG00000158793	1	161087876	161095235	12	255880	0.26223	0.39657	NIT1
ENSG00000158796	1	161090764	161102478	17	255880	0.13442	0.44653	DEDD
ENSG00000143222	1	161122566	161128646	18	255880	1.0036	0.15778	UFC1
ENSG00000143258	1	161129240	161135513	13	255880	0.28103	0.38935	USP21
ENSG00000143224	1	161136200	161147803	36	255880	1.2826	0.099821	PPOX
ENSG00000158850	1	161141100	161147287	16	255880	0.89499	0.1854	B4GALT3
ENSG00000158859	1	161154098	161168846	39	255880	1.323	0.09291	ADAMTS4
ENSG00000158864	1	161166894	161184185	55	255880	1.576	0.057513	NDUFS2
ENSG00000158869	1	161185024	161190489	20	255880	1.3689	0.085513	FCER1G
ENSG00000268387	1	161190160	161192296	8	255880	0.54787	0.29189	AL590714.1
ENSG00000158874	1	161192082	161193421	7	255880	-0.23572	0.59318	APOA2
ENSG00000158882	1	161195793	161200408	8	255880	0.68966	0.2452	TOMM40L
ENSG00000143257	1	161199456	161208092	37	255880	1.3053	0.0959	NR1I3
ENSG00000248485	1	161228517	161255240	121	255880	0.21408	0.41524	PCP4L1
ENSG00000158887	1	161274525	161279762	17	255880	0.86937	0.19232	MPZ
ENSG00000143252	1	161284047	161332984	261	255880	0.085226	0.46604	SDHC
ENSG00000188931	1	161334521	161337664	22	255880	-0.1276	0.55077	C1orf192
ENSG00000143226	1	161475220	161493803	70	255880	-0.092099	0.53669	FCGR2A
ENSG00000173110	1	161494036	161496681	13	255880	0.69256	0.24429	HSPA6
ENSG00000203747	1	161511549	161600917	244	255880	0.42069	0.33699	FCGR3A
ENSG00000072694	1	161551101	161648444	257	255880	0.24299	0.40401	FCGR2B
ENSG00000162747	1	161592986	161601753	38	255880	0.095017	0.46215	FCGR3B
ENSG00000132185	1	161676762	161684142	40	255880	0.27196	0.39283	FCRLA
ENSG00000162746	1	161691353	161697933	46	255880	1.1294	0.12937	FCRLB
ENSG00000081721	1	161719548	161727028	36	255880	1.5651	0.058785	DUSP12
ENSG00000118217	1	161736084	161933860	740	255880	-0.012418	0.50495	ATF6
ENSG00000162745	1	161952982	161993644	193	255880	0.69319	0.2441	OLFML2B
ENSG00000198929	1	162039564	162353321	1489	255880	1.4097	0.07931	NOS1AP
ENSG00000254706	1	162335197	162351905	86	255880	0.95429	0.16997	RP11-565P22.6
ENSG00000239887	1	162336698	162356600	102	255880	0.3437	0.36554	C1orf226
ENSG00000171722	1	162342993	162346660	29	255880	1.1302	0.1292	C1orf111
ENSG00000198574	1	162365056	162381928	73	255880	0.14763	0.44132	SH2D1B
ENSG00000152332	1	162467041	162499419	95	255880	-0.020602	0.50822	UHMK1
ENSG00000117143	1	162531323	162569627	101	255880	0.72329	0.23475	UAP1
ENSG00000162733	1	162601163	162757190	576	255880	-0.53518	0.70374	DDR2
ENSG00000132196	1	162760492	162782607	65	255880	-1.0016	0.84172	HSD17B7
ENSG00000185860	1	162794248	162838605	258	255880	-0.42602	0.66495	C1orf110
ENSG00000117152	1	163038565	163046592	22	255880	-0.19187	0.57608	RGS4
ENSG00000143248	1	163080911	163291577	1019	255880	0.17199	0.43172	RGS5
ENSG00000143228	1	163236366	163325554	483	255880	0.014901	0.49406	NUF2
ENSG00000185630	1	164524821	164868533	1254	255880	-0.44897	0.67328	PBX1
ENSG00000162761	1	165171104	165325952	646	255880	-0.029838	0.5119	LMX1A
ENSG00000143171	1	165370159	165414433	224	255880	0.98512	0.16228	RXRG
ENSG00000162763	1	165513244	165533198	117	255880	0.45061	0.32613	LRRC52
ENSG00000143198	1	165600098	165631033	167	255880	-0.9502	0.82899	MGST3
ENSG00000143149	1	165631453	165668100	187	255880	0.018127	0.49277	ALDH9A1
ENSG00000143183	1	165696032	165796992	284	255880	0.073054	0.47088	TMCO1
ENSG00000143179	1	165796768	165880855	250	255880	-0.58644	0.72121	UCK2
ENSG00000188859	1	166026674	166136206	417	255880	-0.27051	0.60661	FAM78B
ENSG00000267884	1	166026679	166028709	6	255880	0.50171	0.30793	AL626787.1
ENSG00000143157	1	166808681	166825581	43	255880	-1.9088	0.97186	POGK
ENSG00000152382	1	166825747	166845564	80	255880	-1.7276	0.95797	TADA1
ENSG00000143195	1	166882443	166944719	161	255880	-0.24982	0.59864	ILDR2
ENSG00000143194	1	166958346	166991451	111	255880	1.3946	0.081573	MAEL
ENSG00000143167	1	167022073	167059868	154	255880	0.90962	0.18151	GPA33
ENSG00000198842	1	167063282	167098402	167	255880	0.87113	0.19184	DUSP27
ENSG00000143190	1	167190066	167396582	603	255880	-0.83912	0.7993	POU2F1
ENSG00000198821	1	167399877	167487847	421	255880	-1.3955	0.91857	CD247
ENSG00000143162	1	167498914	167523004	146	255880	0.66492	0.25305	CREG1
ENSG00000198771	1	167599330	167675486	396	255880	-1.7724	0.96183	RCSD1
ENSG00000197965	1	167690429	167761156	270	255880	-0.070389	0.52806	MPZL1
ENSG00000143199	1	167778625	167883453	517	255880	-0.7783	0.7818	ADCY10
ENSG00000143158	1	167885967	167906278	48	255880	-1.656	0.95114	MPC2
ENSG00000143164	1	167905021	168045081	405	255880	-0.62667	0.73456	DCAF6
ENSG00000143147	1	168053997	168106821	159	255880	-0.97228	0.83454	GPR161
ENSG00000143155	1	168148171	168169950	84	255880	0.30108	0.38168	TIPRL
ENSG00000213064	1	168195176	168222263	71	255880	0.59938	0.27446	SFT2D2
ENSG00000143178	1	168250278	168283664	132	255880	1.054	0.14594	TBX19
ENSG00000143185	1	168510003	168513235	21	255880	0.0052708	0.4979	XCL2
ENSG00000143184	1	168545711	168551315	27	255880	2.1034	0.017714	XCL1
ENSG00000143196	1	168664697	168698502	183	255880	-1.0711	0.85794	DPT
ENSG00000143153	1	169074935	169101960	122	255880	0.18625	0.42612	ATP1B1
ENSG00000143156	1	169101769	169337205	991	255880	-0.25732	0.60153	NME7
ENSG00000117475	1	169337208	169365778	108	255880	-0.010183	0.50406	BLZF1
ENSG00000117477	1	169364108	169429907	245	255880	-0.49531	0.68981	CCDC181
ENSG00000117479	1	169433147	169455241	53	255880	-0.15657	0.56221	SLC19A2
ENSG00000198734	1	169483404	169555826	407	255880	-0.32849	0.62873	F5
ENSG00000174175	1	169558087	169599431	186	255880	-0.48333	0.68557	SELP
ENSG00000000460	1	169631245	169823221	1110	255880	1.5645	0.058851	C1orf112
ENSG00000188404	1	169659808	169680839	112	255880	1.0951	0.13674	SELL
ENSG00000007908	1	169691781	169733846	327	255880	1.7963	0.036223	SELE
ENSG00000171806	1	169761670	169764107	9	255880	1.4758	0.070004	METTL18
ENSG00000000457	1	169818772	169863408	217	255880	1.5579	0.059625	SCYL3
ENSG00000075945	1	169890467	170054349	639	255880	0.46533	0.32085	KIFAP3
ENSG00000203740	1	170115142	170136931	75	255880	-1.0645	0.85646	METTL11B
ENSG00000120370	1	170501270	170522587	57	255880	-0.93813	0.82591	GORAB
ENSG00000116132	1	170631869	170708560	182	255880	0.10107	0.45975	PRRX1
ENSG00000117501	1	170904612	171033906	591	255880	-0.16148	0.56414	MROH9
ENSG00000007933	1	171060018	171086959	124	255880	-1.2922	0.90186	FMO3
ENSG00000117507	1	171106879	171130707	120	255880	-0.76716	0.77851	FMO6P
ENSG00000094963	1	171154347	171181822	162	255880	-0.53272	0.70289	FMO2
ENSG00000010932	1	171217638	171255117	156	255880	0.18457	0.42678	FMO1
ENSG00000076258	1	171283347	171311223	64	255880	-0.30563	0.62006	FMO4
ENSG00000117523	1	171454651	171562650	353	255880	0.35997	0.35943	PRRC2C
ENSG00000034971	1	171604557	171621823	73	255880	0.46697	0.32026	MYOC
ENSG00000117533	1	171669300	171711387	134	255880	0.93188	0.1757	VAMP4
ENSG00000010165	1	171750788	171783163	122	255880	1.287	0.099053	METTL13
ENSG00000197959	1	171810621	172387606	1907	255880	-1.365	0.91388	DNM3
ENSG00000135845	1	172339329	172413230	214	255880	-1.0849	0.86103	PIGC
ENSG00000180999	1	172389828	172437971	180	255880	-1.3018	0.90351	C1orf105
ENSG00000094975	1	172501489	172580971	187	255880	-0.91984	0.82117	SUCO
ENSG00000117560	1	172628154	172636014	16	255880	0.10286	0.45904	FASLG
ENSG00000120337	1	173009100	173020103	34	255880	-0.32613	0.62784	TNFSF18
ENSG00000117586	1	173152873	173176452	93	255880	0.14415	0.44269	TNFSF4
ENSG00000117592	1	173446405	173457946	24	255880	2.1816	0.01457	PRDX6
ENSG00000162753	1	173469603	173572233	313	255880	0.93667	0.17446	SLC9C2
ENSG00000183831	1	173578700	173639001	107	255880	2.5336	0.0056444	ANKRD45
ENSG00000076321	1	173684080	173755840	142	255880	1.4856	0.068699	KLHL20
ENSG00000120334	1	173768688	173793858	43	255880	1.2442	0.10672	CENPL
ENSG00000117593	1	173793641	173827684	57	255880	1.7194	0.042766	DARS2
ENSG00000185278	1	173837220	173872687	121	255880	2.1482	0.015851	ZBTB37
ENSG00000117601	1	173872947	173886516	35	255880	2.386	0.0085169	SERPINC1
ENSG00000135870	1	173900352	173991435	231	255880	2.9698	0.00149	RC3H1
ENSG00000152061	1	174128548	174964445	2397	255880	1.77	0.038366	RABGAP1L
ENSG00000203737	1	174417212	174418683	2	255880	0.76108	0.22331	GPR52
ENSG00000116161	1	174968300	174980851	30	255880	2.4026	0.0081397	CACYBP
ENSG00000120333	1	174979925	174992561	36	255880	1.4821	0.069162	MRPS14
ENSG00000120332	1	175036994	175117202	381	255880	-1.374	0.91527	TNN
ENSG00000235750	1	175126123	175162135	139	255880	1.7261	0.042163	KIAA0040
ENSG00000116147	1	175284330	175712906	1845	255880	-0.036777	0.51467	TNR
ENSG00000143207	1	175913967	176176629	894	255880	1.6858	0.045917	RFWD2
ENSG00000116183	1	176432307	176814735	1150	255880	-0.052352	0.52088	PAPPA2
ENSG00000152092	1	176826438	177134109	980	255880	0.57945	0.28114	ASTN1
ENSG00000198797	1	177140633	177251558	276	255880	0.41901	0.3376	BRINP2
ENSG00000120341	1	177893091	177953438	279	255880	0.31256	0.37731	SEC16B
ENSG00000075391	1	178062864	178448644	941	255880	-0.55346	0.71003	RASAL2
ENSG00000240021	1	178482212	178517734	132	255880	1.9253	0.027094	TEX35
ENSG00000213057	1	178511887	178518024	32	255880	1.8454	0.032488	C1orf220
ENSG00000184909	1	178511950	178517579	27	255880	1.8396	0.032916	C1ORF220
ENSG00000116191	1	178694300	178889238	579	255880	-0.5715	0.71617	RALGPS2
ENSG00000116194	1	178818840	178840187	49	255880	-0.73896	0.77003	ANGPTL1
ENSG00000116199	1	178994939	179045697	203	255880	0.5483	0.29174	FAM20B
ENSG00000186283	1	179050512	179067158	67	255880	0.51802	0.30222	TOR3A
ENSG00000143322	1	179068462	179198819	378	255880	0.2483	0.40195	ABL2
ENSG00000057252	1	179262925	179327815	313	255880	-0.2442	0.59646	SOAT1
ENSG00000162779	1	179334855	179523870	1226	255880	-0.18637	0.57392	AXDND1
ENSG00000269064	1	179443716	179457805	134	255880	-0.036618	0.51461	AL160286.1
ENSG00000116218	1	179519674	179545087	135	255880	0.90319	0.18321	NPHS2
ENSG00000162782	1	179560748	179660407	382	255880	0.4832	0.31448	TDRD5
ENSG00000143340	1	179712298	179785333	343	255880	0.38536	0.34998	FAM163A
ENSG00000169905	1	179809102	179846938	108	255880	0.37553	0.35363	TOR1AIP2
ENSG00000258664	1	179833916	179834311	2	255880	1.1178	0.13183	IFRG15
ENSG00000143337	1	179851177	179894135	162	255880	-0.35157	0.63742	TOR1AIP1
ENSG00000135837	1	179923873	180084015	577	255880	-0.06633	0.52644	CEP350
ENSG00000116260	1	180123969	180173165	314	255880	0.14105	0.44392	QSOX1
ENSG00000121454	1	180199421	180249380	266	255880	0.67665	0.24931	LHX4
ENSG00000135847	1	180244515	180472089	801	255880	-0.42906	0.66606	ACBD6
ENSG00000143324	1	180601140	180859387	720	255880	-0.17951	0.57123	XPR1
ENSG00000135835	1	180882290	180920750	142	255880	-0.52382	0.6998	KIAA1614
ENSG00000234237	1	180941695	180949868	20	255880	-0.41292	0.66017	AL162431.1
ENSG00000135823	1	180941861	180992047	137	255880	-1.4411	0.92523	STX6
ENSG00000153029	1	181003067	181031074	124	255880	-0.19373	0.57681	MR1
ENSG00000162783	1	181057638	181059977	12	255880	1.2366	0.10811	IER5
ENSG00000198216	1	181382238	181777219	1462	255880	-1.0752	0.85886	CACNA1E
ENSG00000179930	1	182023705	182030847	11	255880	-0.88014	0.81061	ZNF648
ENSG00000135821	1	182350839	182361341	46	255880	0.91585	0.17987	GLUL
ENSG00000203730	1	182367252	182369751	11	255880	1.3929	0.081832	TEDDM1
ENSG00000121446	1	182419256	182529734	428	255880	-3.0124	0.9987	RGSL1
ENSG00000135828	1	182542769	182558391	48	255880	-2.1411	0.98387	RNASEL
ENSG00000143333	1	182567758	182573543	16	255880	-1.5612	0.94077	RGS16
ENSG00000135824	1	182615239	182653711	142	255880	0.12592	0.4499	RGS8
ENSG00000135838	1	182758428	182799519	147	255880	-2.0567	0.98014	NPL
ENSG00000135829	1	182808504	182856886	159	255880	-2.0887	0.98163	DHX9
ENSG00000157060	1	182869000	182922660	144	255880	-1.0286	0.84816	SHCBP1L
ENSG00000135862	1	182992595	183114727	555	255880	0.53279	0.29709	LAMC1
ENSG00000058085	1	183155373	183214035	282	255880	0.29639	0.38347	LAMC2
ENSG00000157064	1	183217372	183387737	635	255880	-0.43703	0.66896	NMNAT2
ENSG00000116698	1	183441351	183567381	351	255880	-1.1757	0.88015	SMG7
ENSG00000116701	1	183524698	183560011	127	255880	-0.59276	0.72333	NCF2
ENSG00000162704	1	183592401	183604892	81	255880	0.039015	0.48444	ARPC5
ENSG00000143344	1	183605220	183897665	1160	255880	-0.75185	0.77393	RGL1
ENSG00000173627	1	183615541	183622451	40	255880	-0.016195	0.50646	APOBEC4
ENSG00000198756	1	183898796	184006863	483	255880	1.7536	0.03975	COLGALT2
ENSG00000198860	1	184020811	184043346	146	255880	-1.1063	0.86571	TSEN15
ENSG00000116667	1	184356192	184598154	813	255880	-0.14966	0.55948	C1orf21
ENSG00000116406	1	184659365	184724047	165	255880	1.162	0.12261	EDEM3
ENSG00000135842	1	184759858	184943682	596	255880	-0.3162	0.62408	FAM129A
ENSG00000121481	1	185014496	185071740	157	255880	-0.15279	0.56072	RNF2
ENSG00000121486	1	185087220	185126204	112	255880	0.45577	0.32428	TRMT1L
ENSG00000116668	1	185126212	185260897	378	255880	0.76877	0.22102	SWT1
ENSG00000116679	1	185265520	185286461	45	255880	0.30228	0.38122	IVNS1ABP
ENSG00000143341	1	185703683	186160085	1427	255880	-0.7401	0.77038	HMCN1
ENSG00000116690	1	186265405	186283694	43	255880	-1.0159	0.84516	PRG4
ENSG00000047410	1	186280784	186344825	196	255880	-0.68153	0.75223	TPR
ENSG00000157181	1	186344890	186390510	127	255880	-0.58198	0.71971	C1orf27
ENSG00000268662	1	186364123	186365908	1	255880	-0.44176	0.67067	AL596220.1
ENSG00000262180	1	186369704	186370587	5	255880	0.28098	0.38936	OCLM
ENSG00000116703	1	186412698	186430254	45	255880	1.0007	0.15848	PDC
ENSG00000073756	1	186640923	186649559	23	255880	0.10936	0.45646	PTGS2
ENSG00000116711	1	186798085	186958113	646	255880	-0.070621	0.52815	PLA2G4A
ENSG00000162670	1	190066792	190446759	1066	255880	-0.44844	0.67308	BRINP3
ENSG00000150681	1	192127587	192154945	58	255880	0.412	0.34017	RGS18
ENSG00000253148	1	192286122	192336415	143	255880	-0.5958	0.72435	RGS21
ENSG00000090104	1	192544857	192549161	19	255880	0.36739	0.35666	RGS1
ENSG00000127074	1	192605275	192629390	116	255880	1.1787	0.11926	RGS13
ENSG00000116741	1	192778169	192781403	15	255880	-0.014384	0.50574	RGS2
ENSG00000116750	1	192981380	193029237	105	255880	0.10844	0.45682	UCHL5
ENSG00000116747	1	193028552	193060907	75	255880	0.13227	0.44739	TROVE2
ENSG00000023572	1	193065598	193075244	30	255880	1.0504	0.14676	GLRX2
ENSG00000134371	1	193091147	193223031	411	255880	0.48316	0.31449	CDC73
ENSG00000162630	1	193148175	193155784	22	255880	0.27977	0.38983	B3GALT2
ENSG00000162687	1	196194909	196578355	1068	255880	-0.89409	0.81436	KCNT2
ENSG00000000971	1	196621008	196716634	359	255880	0.90904	0.18166	CFH
ENSG00000116785	1	196743925	196763203	18	255880	0.81718	0.20691	CFHR3
ENSG00000244414	1	196788887	196801319	8	255880	0.05304	0.47885	CFHR1
ENSG00000080910	1	196788898	196928356	407	255880	1.5703	0.058174	CFHR2
ENSG00000134365	1	196819371	196888102	267	255880	1.5416	0.061582	CFHR4
ENSG00000134389	1	196946667	196978804	99	255880	0.55728	0.28867	CFHR5
ENSG00000143278	1	197008321	197036397	79	255880	1.0117	0.15584	F13B
ENSG00000066279	1	197053258	197115824	140	255880	0.802	0.21128	ASPM
ENSG00000177888	1	197122810	197169672	115	255880	1.0396	0.14926	ZBTB41
ENSG00000134376	1	197170592	197447585	664	255880	1.6843	0.046062	CRB1
ENSG00000213047	1	197473878	197744826	553	255880	0.76371	0.22252	DENND1B
ENSG00000203724	1	197871777	197876497	9	255880	-0.22493	0.58898	C1orf53
ENSG00000143355	1	197881037	197904608	65	255880	0.27103	0.39318	LHX9
ENSG00000151414	1	198126093	198291550	640	255880	2.6739	0.0037489	NEK7
ENSG00000151418	1	198492352	198510075	57	255880	0.1478	0.44125	ATP6V1G3
ENSG00000081237	1	198607801	198726545	417	255880	-0.28555	0.61239	PTPRC
ENSG00000116833	1	199996730	200146552	709	255880	0.77476	0.21924	NR5A2
ENSG00000162702	1	200374068	200379184	10	255880	1.7082	0.043797	ZNF281
ENSG00000118193	1	200520628	200589862	288	255880	-0.80957	0.79091	KIF14
ENSG00000118197	1	200593024	200639097	171	255880	0.082239	0.46723	DDX59
ENSG00000118200	1	200708686	200829832	347	255880	-0.38767	0.65087	CAMSAP2
ENSG00000170128	1	200842083	200843306	7	255880	-0.29724	0.61686	GPR25
ENSG00000163362	1	200860176	200884863	102	255880	-1.4263	0.9231	C1orf106
ENSG00000116852	1	200938520	200992828	205	255880	-1.5287	0.93684	KIF21B
ENSG00000081248	1	201008642	201081694	350	255880	-0.074002	0.5295	CACNA1S
ENSG00000232237	1	201083081	201096312	54	255880	-0.776	0.78113	ASCL5
ENSG00000116857	1	201103900	201140702	176	255880	0.89228	0.18612	TMEM9
ENSG00000163395	1	201159953	201198080	195	255880	1.2629	0.1033	IGFN1
ENSG00000081277	1	201252580	201302121	272	255880	1.1174	0.1319	PKP1
ENSG00000118194	1	201328136	201346890	105	255880	0.5123	0.30422	TNNT2
ENSG00000159166	1	201342372	201368736	150	255880	1.9595	0.025028	LAD1
ENSG00000159173	1	201373625	201398994	97	255880	0.095115	0.46211	TNNI1
ENSG00000174307	1	201434620	201438365	19	255880	-0.83779	0.79893	PHLDA3
ENSG00000159176	1	201452658	201478584	138	255880	-1.9596	0.97498	CSRP1
ENSG00000269690	1	201592013	201592738	1	255880	-1.1519	0.87533	AC096677.1
ENSG00000134369	1	201592411	201796102	706	255880	-1.9976	0.97712	NAV1
ENSG00000198700	1	201798269	201853422	156	255880	-1.2494	0.89424	IPO9
ENSG00000198892	1	201857808	201861434	10	255880	-0.32064	0.62576	SHISA4
ENSG00000163431	1	201865580	201915715	177	255880	-1.543	0.93858	LMOD1
ENSG00000134375	1	201924619	201939789	49	255880	0.06132	0.47555	TIMM17A
ENSG00000176393	1	201951500	201975275	142	255880	0.37586	0.35351	RNPEP
ENSG00000163435	1	201977073	201986316	31	255880	-1.5369	0.93784	ELF3
ENSG00000170075	1	202091986	202102720	68	255880	0.077784	0.469	GPR37L1
ENSG00000143862	1	202102532	202113869	30	255880	1.6938	0.045156	ARL8A
ENSG00000143851	1	202116141	202130716	65	255880	-0.082558	0.5329	PTPN7
ENSG00000133067	1	202163029	202288909	465	255880	-0.18604	0.57379	LGR6
ENSG00000077152	1	202300785	202311108	28	255880	-0.16921	0.56718	UBE2T
ENSG00000077157	1	202317827	202561834	578	255880	-0.93192	0.82431	PPP1R12B
ENSG00000143858	1	202559724	202679545	415	255880	-1.3156	0.90585	SYT2
ENSG00000117139	1	202696526	202778598	276	255880	-0.13541	0.55386	KDM5B
ENSG00000184774	1	202789394	202796353	29	255880	-1.2053	0.88595	RP11-480I12.4
ENSG00000183155	1	202848085	202858263	34	255880	0.12513	0.45021	RABIF
ENSG00000117153	1	202860228	202897764	107	255880	0.16355	0.43504	KLHL12
ENSG00000159346	1	202909951	202927700	72	255880	-0.49094	0.68827	ADIPOR1
ENSG00000159348	1	202930997	202936408	15	255880	0.25376	0.39984	CYB5R1
ENSG00000163444	1	202976514	202993976	44	255880	-0.39309	0.65287	TMEM183A
ENSG00000143847	1	202995626	203047868	212	255880	-2.2102	0.98646	PPFIA4
ENSG00000122180	1	203052260	203055164	18	255880	-1.44	0.92506	MYOG
ENSG00000163485	1	203059782	203136533	263	255880	-0.109	0.5434	ADORA1
ENSG00000133055	1	203136939	203144941	30	255880	0.58796	0.27828	MYBPH
ENSG00000133048	1	203148059	203155877	43	255880	0.1102	0.45613	CHI3L1
ENSG00000133063	1	203181955	203242769	250	255880	-1.5363	0.93777	CHIT1
ENSG00000159388	1	203274619	203278730	9	255880	-0.31532	0.62374	BTG2
ENSG00000122176	1	203309756	203320617	52	255880	0.64189	0.26047	FMOD
ENSG00000188783	1	203444956	203460480	67	255880	0.45677	0.32392	PRELP
ENSG00000188770	1	203463271	203477992	64	255880	1.1855	0.11791	OPTC
ENSG00000058668	1	203595689	203713209	414	255880	0.21808	0.41369	ATP2B4
ENSG00000122188	1	203734304	203745361	40	255880	0.64639	0.25901	LAX1
ENSG00000058673	1	203764782	203823252	224	255880	1.2392	0.10763	ZC3H11A
ENSG00000257315	1	203765437	203769686	14	255880	1.5165	0.0647	ZBED6
ENSG00000182004	1	203830731	203839678	40	255880	-0.37673	0.64681	SNRPE
ENSG00000143842	1	204042243	204096863	201	255880	-1.035	0.84968	SOX13
ENSG00000143845	1	204100190	204121307	68	255880	0.17176	0.43181	ETNK2
ENSG00000143839	1	204123944	204135465	53	255880	0.31855	0.37503	REN
ENSG00000170498	1	204159469	204165614	23	255880	0.47302	0.3181	KISS1
ENSG00000174567	1	204167288	204183220	52	255880	0.30666	0.37955	GOLT1A
ENSG00000143850	1	204187979	204346793	657	255880	-1.3759	0.91557	PLEKHA6
ENSG00000158615	1	204372515	204380919	26	255880	-0.43788	0.66926	PPP1R15B
ENSG00000133056	1	204391756	204463852	297	255880	1.6219	0.05241	PIK3C2B
ENSG00000198625	1	204485511	204542871	236	255880	2.2028	0.013806	MDM4
ENSG00000170382	1	204586298	204654861	289	255880	1.6594	0.048517	LRRN2
ENSG00000163531	1	204797779	204991950	905	255880	0.079391	0.46836	NFASC
ENSG00000184144	1	205012325	205047627	174	255880	-0.29346	0.61542	CNTN2
ENSG00000174529	1	205052258	205053645	6	255880	-1.7593	0.96074	TMEM81
ENSG00000117222	1	205055270	205091143	126	255880	-0.13516	0.55376	RBBP5
ENSG00000133059	1	205111632	205180727	192	255880	0.91012	0.18138	DSTYK
ENSG00000133069	1	205197304	205242471	166	255880	0.49668	0.30971	TMCC2
ENSG00000163545	1	205271187	205290883	71	255880	-0.22546	0.58919	NUAK2
ENSG00000162873	1	205305220	205326218	120	255880	-0.19082	0.57567	KLHDC8A
ENSG00000186007	1	205350506	205425082	281	255880	-0.88799	0.81273	LEMD1
ENSG00000117266	1	205473723	205501921	148	255880	-1.4646	0.92848	CDK18
ENSG00000174514	1	205538013	205572046	148	255880	-0.30953	0.62154	MFSD4
ENSG00000158711	1	205577071	205601090	64	255880	-0.28347	0.61159	ELK4
ENSG00000158715	1	205626979	205649587	87	255880	0.095769	0.46185	SLC45A3
ENSG00000069275	1	205681947	205719404	122	255880	0.22188	0.4122	NUCKS1
ENSG00000268313	1	205682497	205684153	3	255880	1.527	0.063375	AC119673.1
ENSG00000117280	1	205737114	205744588	34	255880	0.29137	0.38538	RAB7L1
ENSG00000133065	1	205758221	205782876	84	255880	-0.1174	0.54673	SLC41A1
ENSG00000162877	1	205797150	205819260	65	255880	1.0501	0.14683	PM20D1
ENSG00000174502	1	205882176	205912588	176	255880	1.2861	0.099212	SLC26A9
ENSG00000163486	1	206516200	206637783	244	255880	0.49306	0.31099	SRGAP2
ENSG00000143466	1	206643791	206670223	125	255880	-1.1828	0.88155	IKBKE
ENSG00000162888	1	206664449	206671061	31	255880	-0.95998	0.83147	C1orf147
ENSG00000136653	1	206680879	206762616	273	255880	0.021141	0.49157	RASSF5
ENSG00000143486	1	206744620	206785904	144	255880	0.62968	0.26445	EIF2D
ENSG00000143479	1	206808881	206857764	171	255880	-0.084853	0.53381	DYRK3
ENSG00000162889	1	206858289	206907628	178	255880	0.33923	0.36722	MAPKAPK2
ENSG00000136634	1	206940947	206945839	24	255880	1.2713	0.10182	IL10
ENSG00000142224	1	206972215	207016324	156	255880	0.40051	0.34439	IL19
ENSG00000162891	1	207038699	207042568	7	255880	0.10454	0.45837	IL20
ENSG00000162892	1	207070788	207077484	22	255880	-0.63663	0.73782	IL24
ENSG00000162894	1	207077731	207096592	54	255880	-0.31966	0.62539	FAIM3
ENSG00000162896	1	207101863	207119811	66	255880	0.35075	0.36289	PIGR
ENSG00000162897	1	207131310	207143970	56	255880	-0.45039	0.67379	FCAMR
ENSG00000182795	1	207191866	207206101	68	255880	0.96494	0.16729	C1orf116
ENSG00000180667	1	207217194	207226325	25	255880	0.26329	0.39616	YOD1
ENSG00000123836	1	207222801	207254369	80	255880	-0.090881	0.53621	PFKFB2
ENSG00000123843	1	207262187	207273338	38	255880	-0.47156	0.68138	C4BPB
ENSG00000123838	1	207277607	207318317	139	255880	-0.26124	0.60305	C4BPA
ENSG00000196352	1	207494853	207534311	116	255880	0.088236	0.46484	CD55
ENSG00000117322	1	207627575	207663240	125	255880	-0.071919	0.52867	CR2
ENSG00000203710	1	207669492	207813992	326	255880	-0.12254	0.54876	CR1
ENSG00000197721	1	207818458	207911761	459	255880	-1.1186	0.86834	CR1L
ENSG00000117335	1	207925402	207968858	139	255880	0.50826	0.30564	CD46
ENSG00000174059	1	208057594	208084747	113	255880	-2.0695	0.98075	CD34
ENSG00000076356	1	208195587	208417665	915	255880	-0.1928	0.57644	PLXNA2
ENSG00000008118	1	209757062	209787283	145	255880	-0.20047	0.57944	CAMK1G
ENSG00000196878	1	209788215	209825811	188	255880	0.49939	0.30875	LAMB3
ENSG00000123689	1	209848765	209849733	5	255880	0.80812	0.20951	G0S2
ENSG00000117594	1	209859510	209908295	146	255880	-0.81843	0.79345	HSD11B1
ENSG00000009790	1	209929377	209955668	106	255880	1.0117	0.15583	TRAF3IP3
ENSG00000162757	1	209955661	209957904	4	255880	0.99261	0.16045	C1orf74
ENSG00000117595	1	209959036	209979465	81	255880	0.75321	0.22566	IRF6
ENSG00000117597	1	210001352	210030910	140	255880	1.0458	0.14783	DIEXF
ENSG00000143469	1	210111538	210337636	759	255880	-1.2846	0.90053	SYT14
ENSG00000082497	1	210406144	210419976	35	255880	-0.3755	0.64635	SERTAD4
ENSG00000054392	1	210501596	210849638	1733	255880	-1.7463	0.95962	HHAT
ENSG00000143473	1	210856555	211307457	1920	255880	-0.98591	0.83791	KCNH1
ENSG00000117625	1	211431719	211489727	221	255880	0.17275	0.43143	RCOR3
ENSG00000082512	1	211499957	211548288	144	255880	0.74065	0.22945	TRAF5
ENSG00000198570	1	211649864	211666259	69	255880	-0.42627	0.66504	RD3
ENSG00000170385	1	211744910	211752084	14	255880	0.91044	0.18129	SLC30A1
ENSG00000117650	1	211836114	211848960	42	255880	-0.71438	0.7625	NEK2
ENSG00000123684	1	211916799	212004114	367	255880	0.73887	0.22999	LPGAT1
ENSG00000143493	1	212113741	212208884	395	255880	-0.99439	0.83998	INTS7
ENSG00000143476	1	212208919	212280742	288	255880	-0.53674	0.70428	DTL
ENSG00000066027	1	212458879	212535200	211	255880	-1.795	0.96368	PPP2R5A
ENSG00000065600	1	212537273	212588243	164	255880	-1.3981	0.91896	TMEM206
ENSG00000117691	1	212606229	212619714	56	255880	-1.6285	0.94829	NENF
ENSG00000162772	1	212738676	212794119	254	255880	0.94898	0.17132	ATF3
ENSG00000162771	1	212797789	212800120	14	255880	2.3463	0.00948	FAM71A
ENSG00000123685	1	212859760	212873327	52	255880	-0.47732	0.68343	BATF3
ENSG00000117697	1	212899495	212965124	305	255880	0.20591	0.41843	NSL1
ENSG00000203705	1	212965170	212989968	128	255880	0.0020537	0.49918	TATDN3
ENSG00000185523	1	213003483	213020991	92	255880	0.64854	0.25832	C1orf227
ENSG00000162769	1	213031597	213072705	260	255880	-0.49587	0.69001	FLVCR1
ENSG00000143494	1	213123862	213165379	167	255880	0.20111	0.42031	VASH2
ENSG00000174606	1	213165524	213189168	53	255880	-0.35013	0.63688	ANGEL2
ENSG00000136643	1	213224589	213448116	430	255880	-0.21325	0.58443	RPS6KC1
ENSG00000117707	1	214156524	214214595	184	255880	-1.6448	0.94999	PROX1
ENSG00000143499	1	214454445	214510474	234	255880	0.56293	0.28674	SMYD2
ENSG00000152104	1	214522039	214725792	961	255880	0.98986	0.16112	PTPN14
ENSG00000117724	1	214776538	214837931	275	255880	0.47828	0.31623	CENPF
ENSG00000082482	1	215179118	215410436	904	255880	-1.7906	0.96332	KCNK2
ENSG00000136636	1	215740735	215795149	122	255880	0.86509	0.1935	KCTD3
ENSG00000042781	1	215796236	216596738	3187	255880	-0.7586	0.77596	USH2A
ENSG00000196482	1	216676588	217311097	2720	255880	-0.0062233	0.50248	ESRRG
ENSG00000092978	1	217600334	217804424	749	255880	0.4082	0.34157	GPATCH2
ENSG00000162814	1	217804666	218045038	941	255880	-0.048646	0.5194	SPATA17
ENSG00000067533	1	218458629	218511325	125	255880	0.90453	0.18286	RRP15
ENSG00000092969	1	218519577	218617961	316	255880	0.12302	0.45104	TGFB2
ENSG00000228208	1	218683438	218699320	72	255880	0.98835	0.16149	C1orf143
ENSG00000143353	1	219347186	219386207	107	255880	-2.0902	0.9817	LYPLAL1
ENSG00000196660	1	219858769	220131989	1190	255880	-0.60799	0.7284	SLC30A10
ENSG00000136628	1	220141943	220220000	323	255880	-0.60072	0.72599	EPRS
ENSG00000162813	1	220230824	220263804	91	255880	-0.99697	0.84061	BPNT1
ENSG00000067704	1	220267444	220321380	169	255880	0.24119	0.4047	IARS2
ENSG00000118873	1	220321635	220445796	373	255880	0.2333	0.40776	RAB3GAP2
ENSG00000224867	1	220603286	220608023	26	255880	-1.6797	0.95349	AC096644.1
ENSG00000116141	1	220701568	220837803	344	255880	-2.1954	0.98593	MARK1
ENSG00000162817	1	220863187	220872499	42	255880	-1.6973	0.95518	C1orf115
ENSG00000117791	1	220921567	220958150	140	255880	-2.3372	0.99029	MARC2
ENSG00000186205	1	220960101	220987735	132	255880	0.30994	0.3783	MARC1
ENSG00000136630	1	221051699	221058401	23	255880	0.44373	0.32862	HLX
ENSG00000143507	1	221874766	221915518	145	255880	0.71658	0.23682	DUSP10
ENSG00000143512	1	222695602	222721445	138	255880	0.14954	0.44056	HHIPL2
ENSG00000143498	1	222731244	222763275	108	255880	1.9212	0.027355	TAF1A
ENSG00000154305	1	222791428	222841354	162	255880	0.96542	0.16717	MIA3
ENSG00000186063	1	222841355	222886552	101	255880	1.6659	0.047865	AIDA
ENSG00000162819	1	222885895	222908538	53	255880	0.6193	0.26786	BROX
ENSG00000197520	1	222910549	222924147	37	255880	2.2942	0.01089	FAM177B
ENSG00000154309	1	222988406	223179337	700	255880	1.2765	0.1009	DISP1
ENSG00000187554	1	223282748	223316624	151	255880	1.5877	0.056172	TLR5
ENSG00000143502	1	223394161	223537544	453	255880	0.34623	0.36459	SUSD4
ENSG00000178395	1	223566715	223568812	10	255880	0.79804	0.21242	C1orf65
ENSG00000203697	1	223711349	223853436	350	255880	-0.32426	0.62713	CAPN8
ENSG00000162909	1	223889295	223963720	302	255880	0.72052	0.2356	CAPN2
ENSG00000143514	1	223967601	224033674	188	255880	0.27176	0.3929	TP53BP2
ENSG00000269358	1	224215760	224216371	3	255880	-0.24862	0.59817	AC138393.1
ENSG00000143756	1	224301789	224349749	165	255880	-0.98057	0.8366	FBXO28
ENSG00000143753	1	224363458	224381143	50	255880	-0.18476	0.57329	DEGS1
ENSG00000143748	1	224415036	224518089	273	255880	0.53869	0.29505	NVL
ENSG00000143771	1	224544552	224567161	52	255880	0.11277	0.45511	CNIH4
ENSG00000162923	1	224572845	224624735	116	255880	-0.50651	0.69375	WDR26
ENSG00000143786	1	224622362	224928251	1109	255880	-1.0816	0.86028	CNIH3
ENSG00000185842	1	225083964	225586996	1985	255880	-0.69371	0.75607	DNAH14
ENSG00000143815	1	225589204	225616627	91	255880	-0.63384	0.73691	LBR
ENSG00000203691	1	225600404	225602040	5	255880	-0.56457	0.71382	AC092811.1
ENSG00000154380	1	225674537	225840844	471	255880	0.92625	0.17716	ENAH
ENSG00000143742	1	225965531	225978168	43	255880	0.57694	0.28199	SRP9
ENSG00000143819	1	225997794	226033260	157	255880	0.25616	0.39891	EPHX1
ENSG00000196187	1	226033237	226070069	135	255880	0.28473	0.38793	TMEM63A
ENSG00000243709	1	226073982	226099082	107	255880	-0.060553	0.52414	LEFTY1
ENSG00000255835	1	226074396	226111978	145	255880	-0.90792	0.81804	RP4-559A3.7
ENSG00000143811	1	226107578	226111978	16	255880	-1.6436	0.94988	PYCR2
ENSG00000143768	1	226124298	226129189	10	255880	-1.1356	0.87193	LEFTY2
ENSG00000143751	1	226170403	226187032	42	255880	0.13856	0.4449	SDE2
ENSG00000163041	1	226249552	226259702	24	255880	0.71889	0.2361	H3F3A
ENSG00000182827	1	226332380	226374431	127	255880	-0.19219	0.5762	ACBD3
ENSG00000185155	1	226411319	226414755	4	255880	-0.96037	0.83157	MIXL1
ENSG00000183814	1	226418850	226497570	162	255880	-1.3823	0.91656	LIN9
ENSG00000143799	1	226548392	226595780	169	255880	-0.13893	0.55525	PARP1
ENSG00000203685	1	226736501	226796915	260	255880	-1.2874	0.90103	C1orf95
ENSG00000143772	1	226819391	226927024	313	255880	0.87082	0.19193	ITPKB
ENSG00000143801	1	227057885	227083806	115	255880	0.88822	0.18721	PSEN2
ENSG00000163050	1	227085237	227175246	296	255880	0.047493	0.48106	ADCK3
ENSG00000143776	1	227177566	227506175	1835	255880	-0.12884	0.55126	CDC42BPA
ENSG00000181450	1	227751244	227865144	446	255880	0.95695	0.1693	ZNF678
ENSG00000143740	1	227916240	227968927	239	255880	0.62693	0.26535	SNAP47
ENSG00000081692	1	227918126	227923112	25	255880	1.4837	0.068949	JMJD4
ENSG00000185888	1	228003394	228034171	144	255880	1.449	0.073664	PRSS38
ENSG00000143816	1	228106357	228135599	135	255880	-1.8825	0.97011	WNT9A
ENSG00000154342	1	228194752	228248961	157	255880	-3.1748	0.99925	WNT3A
ENSG00000143761	1	228270361	228286912	42	255880	-0.98708	0.8382	ARF1
ENSG00000143793	1	228288427	228293112	9	255880	-0.96093	0.83171	C1orf35
ENSG00000162910	1	228294380	228297013	3	255880	-0.060004	0.52392	MRPL55
ENSG00000143774	1	228327663	228336685	28	255880	-0.46752	0.67994	GUK1
ENSG00000198835	1	228337553	228347527	26	255880	-0.87049	0.80798	GJC2
ENSG00000203684	1	228351787	228353213	4	255880	-2.6083	0.99545	IBA57-AS1
ENSG00000181873	1	228353516	228369958	43	255880	-2.1305	0.98343	IBA57
ENSG00000162913	1	228391207	228401365	39	255880	-0.81097	0.79131	C1orf145
ENSG00000154358	1	228395831	228566577	670	255880	-1.1804	0.88108	OBSCN
ENSG00000154370	1	228581374	228594541	35	255880	-1.0815	0.86025	TRIM11
ENSG00000162931	1	228595641	228604562	26	255880	-1.0738	0.85855	TRIM17
ENSG00000168148	1	228612546	228613026	2	255880	0.23552	0.4069	HIST3H3
ENSG00000168159	1	228674762	228683467	42	255880	0.40187	0.34389	RNF187
ENSG00000116574	1	228870824	228882416	63	255880	-0.72779	0.76663	RHOU
ENSG00000177800	1	229385383	229387557	2	255880	1.6308	0.051469	TMEM78
ENSG00000168118	1	229406822	229441641	103	255880	0.68671	0.24613	RAB4A
ENSG00000213029	1	229440129	229441248	1	255880	0.21357	0.41544	SPHAR
ENSG00000154429	1	229456758	229479041	72	255880	1.0141	0.15526	CCSAP
ENSG00000143632	1	229566992	229569845	8	255880	-1.5076	0.93417	ACTA1
ENSG00000069248	1	229577045	229644103	202	255880	-0.99755	0.84075	NUP133
ENSG00000135776	1	229652329	229694442	96	255880	-0.14552	0.55785	ABCB10
ENSG00000135801	1	229728858	229761794	104	255880	-0.8558	0.80395	TAF5L
ENSG00000135763	1	229761981	229795946	100	255880	0.16915	0.43284	URB2
ENSG00000143641	1	230193536	230417870	1101	255880	-0.87134	0.80822	GALNT2
ENSG00000177614	1	230457392	230561475	518	255880	-2.1005	0.98216	PGBD5
ENSG00000135775	1	230778235	230829728	213	255880	1.0506	0.14671	COG2
ENSG00000135744	1	230838269	230850043	73	255880	0.7374	0.23044	AGT
ENSG00000135773	1	230883130	230937749	297	255880	-0.8056	0.78976	CAPN9
ENSG00000119280	1	230972865	231005335	166	255880	0.9887	0.1614	C1orf198
ENSG00000143643	1	231041989	231114621	323	255880	1.1457	0.12596	TTC13
ENSG00000173409	1	231114727	231136341	77	255880	0.71876	0.23614	ARV1
ENSG00000182118	1	231154704	231175992	133	255880	0.021026	0.49161	FAM89A
ENSG00000119283	1	231297858	231357302	258	255880	-2.1282	0.98334	TRIM67
ENSG00000143633	1	231359509	231376933	49	255880	-0.99459	0.84003	C1orf131
ENSG00000116906	1	231376953	231413719	121	255880	-0.75374	0.7745	GNPAT
ENSG00000116903	1	231468480	231473598	14	255880	-0.73776	0.76967	EXOC8
ENSG00000010072	1	231472850	231490769	63	255880	-1.7413	0.95918	SPRTN
ENSG00000135766	1	231499497	231560790	335	255880	-1.1564	0.87624	EGLN1
ENSG00000116918	1	231664399	231702270	81	255880	-0.30765	0.62083	TSNAX
ENSG00000270106	1	231664399	231954990	909	255880	0.44745	0.32727	TSNAX-DISC1
ENSG00000162946	1	231762561	232177018	1550	255880	1.1567	0.12371	DISC1
ENSG00000116991	1	232533711	232697304	692	255880	0.43687	0.3311	SIPA1L2
ENSG00000212916	1	232940643	232946092	15	255880	1.2072	0.11367	MAP10
ENSG00000135778	1	233086351	233119628	99	255880	-0.87789	0.81	NTPCR
ENSG00000135749	1	233119181	233431459	1430	255880	1.363	0.086434	PCNXL2
ENSG00000143674	1	233463514	233520894	289	255880	0.90071	0.18387	MLK4
ENSG00000135750	1	233749750	233808258	273	255880	0.53672	0.29573	KCNK1
ENSG00000183780	1	234040679	234460262	2014	255880	1.3004	0.096738	SLC35F3
ENSG00000168275	1	234509202	234519795	55	255880	1.0573	0.14519	COA6
ENSG00000059588	1	234527059	234614849	482	255880	-1.1493	0.87478	TARBP1
ENSG00000168264	1	234740015	234745271	14	255880	-1.0405	0.85095	IRF2BP2
ENSG00000173726	1	235272651	235292251	66	255880	0.95548	0.16967	TOMM20
ENSG00000188739	1	235294498	235324772	92	255880	1.0752	0.14115	RBM34
ENSG00000054267	1	235294949	235491534	608	255880	0.7647	0.22223	ARID4B
ENSG00000152904	1	235490665	235507847	52	255880	0.50805	0.30571	GGPS1
ENSG00000116957	1	235530675	235612283	300	255880	0.89771	0.18467	TBCE
ENSG00000162885	1	235613238	235667781	173	255880	-0.42142	0.66328	B3GALNT2
ENSG00000168243	1	235710987	235814054	452	255880	-0.47718	0.68338	GNG4
ENSG00000143669	1	235824341	236046940	480	255880	1.482	0.069177	LYST
ENSG00000116962	1	236139130	236228462	356	255880	-1.5872	0.94376	NID1
ENSG00000077585	1	236305832	236385165	375	255880	1.0705	0.14219	GPR137B
ENSG00000086619	1	236378855	236445319	401	255880	-1.2725	0.89839	ERO1LB
ENSG00000186197	1	236511562	236648214	741	255880	0.021945	0.49125	EDARADD
ENSG00000116977	1	236681300	236716281	261	255880	-1.2015	0.88522	LGALS8
ENSG00000119285	1	236712305	236767804	407	255880	-1.7198	0.95727	HEATR1
ENSG00000077522	1	236849754	236927931	367	255880	-0.11676	0.54648	ACTN2
ENSG00000116984	1	236958610	237067281	382	255880	-0.14465	0.55751	MTR
ENSG00000244020	1	237167403	237167718	3	255880	0.20694	0.41803	MT1HL1
ENSG00000198626	1	237205505	237997288	3755	255880	0.54994	0.29118	RYR2
ENSG00000116996	1	238045705	238054094	44	255880	-0.69003	0.75491	ZP4
ENSG00000270188	1	238107024	238108575	13	255880	0.62572	0.26575	MTRNR2L11
ENSG00000133019	1	239549865	240078750	1915	255880	0.26725	0.39464	CHRM3
ENSG00000155816	1	240177648	240638489	2264	255880	-0.78213	0.78293	FMN2
ENSG00000268365	1	240629183	240643504	57	255880	0.88446	0.18822	AL646016.1
ENSG00000180875	1	240652873	240775449	507	255880	0.40331	0.34336	GREM2
ENSG00000182901	1	240931554	241520530	2588	255880	-1.9135	0.97216	RGS7
ENSG00000091483	1	241660903	241683061	56	255880	0.32909	0.37105	FH
ENSG00000117009	1	241695434	241758944	306	255880	1.4396	0.074996	KMO
ENSG00000054277	1	241753404	241840678	343	255880	0.33906	0.36728	OPN3
ENSG00000203668	1	241792155	241799232	22	255880	0.10581	0.45787	CHML
ENSG00000162843	1	241815580	241965435	669	255880	0.25525	0.39926	WDR64
ENSG00000174371	1	242011269	242058450	273	255880	-0.51368	0.69626	EXO1
ENSG00000197769	1	242158792	242162375	14	255880	-0.15439	0.56135	MAP1LC3C
ENSG00000180287	1	242246288	242687998	2089	255880	-0.40638	0.65777	PLD5
ENSG00000143702	1	243287730	243418650	285	255880	-1.517	0.93536	CEP170
ENSG00000269795	1	243388058	243395911	18	255880	-0.74835	0.77288	AC092782.1
ENSG00000054282	1	243419320	243663394	612	255880	-1.284	0.90043	SDCCAG8
ENSG00000117020	1	243651535	244014381	896	255880	-1.6103	0.94634	AKT3
ENSG00000179456	1	244214585	244220778	9	255880	1.2444	0.10668	ZBTB18
ENSG00000268146	1	244227632	244231211	11	255880	0.7641	0.2224	AL590483.1
ENSG00000173728	1	244515937	244552965	210	255880	1.7287	0.041931	C1orf100
ENSG00000035687	1	244571796	244615436	153	255880	-0.25248	0.59966	ADSS
ENSG00000179397	1	244617679	244804479	739	255880	-0.8188	0.79355	C1orf101
ENSG00000121644	1	244816237	244872335	174	255880	0.31273	0.37724	DESI2
ENSG00000203667	1	244998624	245008359	37	255880	0.71911	0.23604	COX20
ENSG00000153187	1	245014468	245027844	25	255880	1.2339	0.10863	HNRNPU
ENSG00000272195	1	245132652	245134390	5	255880	-2.083	0.98137	RP11-156E8.1
ENSG00000203666	1	245133007	245290466	601	255880	0.66226	0.2539	EFCAB2
ENSG00000162849	1	245318287	245872733	2859	255880	-0.15688	0.56233	KIF26B
ENSG00000185420	1	245912642	246670614	4120	255880	-1.3741	0.91529	SMYD3
ENSG00000162851	1	246703862	246729626	172	255880	-0.51815	0.69782	TFB2M
ENSG00000162852	1	246729746	246831886	391	255880	-0.99424	0.83995	CNST
ENSG00000143653	1	246887349	246931439	166	255880	1.825	0.033997	SCCPDH
ENSG00000153207	1	247002400	247095280	319	255880	-0.82055	0.79405	AHCTF1
ENSG00000197472	1	247108849	247171395	327	255880	-0.77347	0.78038	ZNF695
ENSG00000135747	1	247108849	247242113	755	255880	-0.77854	0.78187	ZNF670
ENSG00000188295	1	247263264	247267674	15	255880	0.028901	0.48847	ZNF669
ENSG00000221953	1	247273462	247275719	12	255880	-0.0058982	0.50235	C1orf229
ENSG00000196418	1	247285277	247335318	190	255880	0.69705	0.24288	ZNF124
ENSG00000162714	1	247460714	247495148	119	255880	1.1256	0.13016	ZNF496
ENSG00000162711	1	247579458	247612410	160	255880	-0.21391	0.58469	NLRP3
ENSG00000177535	1	247614255	247615308	5	255880	-0.43301	0.6675	OR2B11
ENSG00000169224	1	247670360	247740992	299	255880	1.593	0.055575	GCSAML
ENSG00000196242	1	247693434	247697141	13	255880	-0.20951	0.58297	OR2C3
ENSG00000177489	1	247751662	247752615	6	255880	0.84546	0.19893	OR2G2
ENSG00000177476	1	247768856	247769838	5	255880	1.3708	0.085212	OR2G3
ENSG00000197437	1	247835320	247836365	8	255880	0.86413	0.19376	OR13G1
ENSG00000169214	1	247875045	247876105	7	255880	1.2446	0.10664	OR6F1
ENSG00000241128	1	247886401	247887345	5	255880	1.2407	0.10735	OR14A2
ENSG00000153230	1	247901917	247902861	2	255880	1.7352	0.041348	OR14K1
ENSG00000221888	1	247920676	247921982	4	255880	0.7216	0.23527	OR1C1
ENSG00000196772	1	247978102	247979031	4	255880	-0.2051	0.58125	OR14A16
ENSG00000197591	1	248004199	248005254	10	255880	0.24106	0.40476	OR11L1
ENSG00000162722	1	248020501	248041507	106	255880	-0.22561	0.58925	TRIM58
ENSG00000238243	1	248031277	248060449	145	255880	-0.83714	0.79874	OR2W3
ENSG00000177462	1	248084320	248085258	6	255880	0.29275	0.38486	OR2T8
ENSG00000177275	1	248097071	248098057	1	255880	-0.44126	0.67049	OR2AJ1
ENSG00000196071	1	248100493	248264224	689	255880	-0.17403	0.56908	OR2L13
ENSG00000196936	1	248112160	248113098	8	255880	0.48244	0.31475	OR2L8
ENSG00000187080	1	248128535	248129641	6	255880	0.40438	0.34297	OR2AK2
ENSG00000197454	1	248185250	248186188	4	255880	-0.69263	0.75573	OR2L5
ENSG00000203663	1	248201474	248202607	6	255880	-1.3743	0.91533	OR2L2
ENSG00000198128	1	248223984	248224922	5	255880	0.3961	0.34602	OR2L3
ENSG00000162727	1	248308450	248309388	5	255880	-0.85044	0.80246	OR2M5
ENSG00000198601	1	248343288	248344331	4	255880	-0.70249	0.75881	OR2M2
ENSG00000228198	1	248366332	248367392	6	255880	-0.16326	0.56484	OR2M3
ENSG00000171180	1	248402231	248403166	4	255880	-0.29355	0.61545	OR2M4
ENSG00000177212	1	248436073	248437138	3	255880	0.25903	0.39781	OR2T33
ENSG00000177201	1	248457918	248458880	3	255880	1.4533	0.073071	OR2T12
ENSG00000177186	1	248486894	248487899	8	255880	0.74658	0.22766	OR2M7
ENSG00000177174	1	248512077	248513015	6	255880	-0.87457	0.8091	OR14C36
ENSG00000196944	1	248524883	248525929	11	255880	0.55906	0.28806	OR2T4
ENSG00000198104	1	248550910	248551836	8	255880	0.16064	0.43619	OR2T6
ENSG00000175143	1	248569296	248570405	8	255880	0.51402	0.30362	OR2T1
ENSG00000227152	1	248604508	248605434	1	255880	-1.4607	0.92795	OR2T7
ENSG00000188558	1	248684916	248685964	2	255880	-0.87594	0.80947	OR2G6
ENSG00000183310	1	248737022	248738080	2	255880	-1.2519	0.89469	OR2T34
ENSG00000184022	1	248756052	248757100	4	255880	1.0661	0.14319	OR2T10
ENSG00000183130	1	248789420	248790491	4	255880	0.75636	0.22472	OR2T11
ENSG00000189181	1	248844628	248845629	8	255880	0.52584	0.2995	OR14I1
ENSG00000266949	1	248902716	248903150	1	255880	0.82951	0.20341	LYPD8
ENSG00000175137	1	249104648	249120832	54	255880	0.51341	0.30383	SH3BP5L
ENSG00000171161	1	249132409	249143716	29	255880	0.9099	0.18144	ZNF672
ENSG00000171163	1	249144205	249153343	20	255880	1.2309	0.10919	ZNF692
ENSG00000185220	1	249200395	249214145	60	255880	-1.8137	0.96514	PGBD2
ENSG00000184731	2	38814	46870	24	255880	0.91528	0.18002	FAM110C
ENSG00000035115	2	217730	266398	148	255880	0.67556	0.24966	SH3YL1
ENSG00000143727	2	264140	278283	49	255880	0.83787	0.20105	ACP1
ENSG00000189292	2	279558	288851	28	255880	0.96658	0.16688	FAM150B
ENSG00000151353	2	667335	677439	37	255880	-0.57505	0.71737	TMEM18
ENSG00000172554	2	946554	1371385	2297	255880	0.56533	0.28592	SNTG2
ENSG00000115705	2	1377995	1547483	876	255880	0.52482	0.29985	TPO
ENSG00000130508	2	1635659	1748624	504	255880	-1.0422	0.85134	PXDN
ENSG00000186487	2	1792885	2335032	2319	255880	-1.0665	0.85691	MYT1L
ENSG00000032389	2	3192696	3381653	879	255880	1.1624	0.12254	TSSC1
ENSG00000171853	2	3383446	3488865	469	255880	2.0893	0.018339	TRAPPC12
ENSG00000182551	2	3501132	3523507	119	255880	0.81552	0.20739	ADI1
ENSG00000255767	2	3579574	3595547	78	255880	-2.1078	0.98247	RP13-512J5.1
ENSG00000171865	2	3592383	3606206	60	255880	-2.2675	0.98832	RNASEH1
ENSG00000171863	2	3622795	3628509	34	255880	0.70623	0.24002	RPS7
ENSG00000118004	2	3642426	3692048	304	255880	-0.50286	0.69247	COLEC11
ENSG00000151360	2	3705785	3750261	214	255880	-0.85175	0.80282	ALLC
ENSG00000214866	2	3751453	3836122	409	255880	-0.63241	0.73644	DCDC2C
ENSG00000176887	2	5832799	5841516	18	255880	-0.26495	0.60447	SOX11
ENSG00000272268	2	6111712	6114374	14	255880	0.84799	0.19822	DKFZP761K2322
ENSG00000134326	2	6980701	7006766	60	255880	1.7108	0.043562	CMPK2
ENSG00000134321	2	7005937	7038370	92	255880	0.42198	0.33652	RSAD2
ENSG00000151692	2	7057523	7208417	700	255880	0.55507	0.28942	RNF144A
[truncated: 16,897 more rows]
