# Supplementary material for: Genome-wide association study meta-analysis supports association between MUC1 and ectopic pregnancy
Source: Hum Reprod. 2023 Oct 24;38(12):2516–25. doi: 10.1093/humrep/dead217 (PMC10694401; doi:10.1093/humrep/dead217)
Supplement: dead217_Supplementary_Table_S6 [file dead217_supplementary_table_s6.xlsx]

## Sheet: ST6
Supplementary Table S6. Significant results from the associated phenotypes analysis.
ICD-10 code	unaffected controls	affected controls	unaffected cases	affected cases	beta	se	p-value	Odds ratio	95% confifence interval lower	95% confidence interval upper
N97	38121	4849	1561	809	1.21735	0.0474462	3.48527e-145	3.37823	3.07824	3.70746
Z31	40986	1984	1985	385	1.19422	0.0612492	1.14811e-84	3.30098	2.92756	3.72202
N70	39124	3846	1857	513	0.956432	0.0535463	2.34113e-71	2.60239	2.34311	2.89037
Z54	34538	8432	1474	896	0.777647	0.0447163	9.70504e-68	2.17635	1.99372	2.3757
D62	42617	353	2270	100	1.83945	0.11881	4.57506e-54	6.29306	4.98573	7.9432
O03	40739	2231	2015	355	0.963684	0.0624937	1.19182e-53	2.62134	2.31914	2.96291
N73	41789	1181	2158	212	1.16158	0.0787205	2.82629e-49	3.19497	2.73816	3.72799
O02	39704	3266	1921	449	0.822562	0.0568231	1.72197e-47	2.27632	2.03641	2.5445
O20	37698	5272	1737	633	0.721472	0.050856	1.10933e-45	2.05746	1.86227	2.27311
Z35	35726	7244	1577	793	0.659989	0.0478236	2.53114e-43	1.93477	1.76166	2.1249
N83	36531	6439	1715	655	0.663733	0.0485469	1.4926e-42	1.94203	1.76576	2.13589
K66	42653	317	2287	83	1.73237	0.128652	2.49332e-41	5.65404	4.39388	7.27561
R10	26518	16452	1129	1241	0.482841	0.0427811	1.53349e-29	1.62067	1.49032	1.76243
N96	42473	497	2262	108	1.20235	0.109254	3.61168e-28	3.32794	2.68644	4.12264
Z32	25356	17614	834	1536	0.563299	0.0527195	1.19881e-26	1.75646	1.58402	1.94766
N92	30737	12233	1385	985	0.430894	0.0437715	7.26367e-23	1.53863	1.41213	1.67646
N98	42780	190	2314	56	1.47629	0.154534	1.25796e-21	4.37668	3.23298	5.92498
E28	36185	6785	1760	610	0.423272	0.0502586	3.70463e-17	1.52695	1.38371	1.68502
O08	41340	1630	2164	206	0.646563	0.0783952	1.6177e-16	1.90897	1.63707	2.22603
N94	36763	6207	1799	571	0.409636	0.0514512	1.69755e-15	1.50627	1.36178	1.66609
N80	40221	2749	2110	260	0.544427	0.0692477	3.78001e-15	1.72362	1.50486	1.97418
O01	42904	66	2343	27	1.79785	0.230843	6.79624e-15	6.03668	3.83973	9.49064
A56	40284	2686	2082	288	0.483365	0.0674393	7.64273e-13	1.62152	1.42075	1.85067
Z48	34344	8626	1766	604	0.348651	0.0490052	1.12266e-12	1.41715	1.28737	1.56002
Z09	36429	6541	1876	494	0.356033	0.0527612	1.49881e-11	1.42765	1.2874	1.5832
N76	24362	18608	1077	1293	0.279929	0.0433463	1.06121e-10	1.32304	1.21527	1.44035
O26	38291	4679	1924	446	0.361947	0.0574078	2.88484e-10	1.43612	1.28329	1.60716
O30	42330	640	2281	89	0.718888	0.115969	5.68367e-10	2.05215	1.63491	2.57587
N95	32108	10862	2105	265	-0.445213	0.0737367	1.5615e-09	0.640688	0.554473	0.740308
N30	22978	19992	1106	1264	0.249177	0.0425269	4.64895e-09	1.28297	1.18037	1.39449
O99	32949	10021	1513	857	0.281384	0.0488871	8.62427e-09	1.32496	1.2039	1.4582
O47	38245	4725	1931	439	0.33031	0.0576182	9.88214e-09	1.3914	1.24281	1.55775
N91	37566	5404	1905	465	0.312742	0.0547892	1.14253e-08	1.36717	1.22796	1.52216
Z76	22298	20672	1009	1361	0.235411	0.0433527	5.63129e-08	1.26543	1.16234	1.37765
N71	40714	2256	2171	199	0.416959	0.0777335	8.14228e-08	1.51734	1.30291	1.76706
O04	36305	6665	1798	572	0.272024	0.0519735	1.65975e-07	1.31262	1.18549	1.45338
Z13	28109	14861	1689	681	-0.243979	0.0467701	1.82276e-07	0.783504	0.714874	0.858722
Z34	24323	18647	1063	1307	-0.275353	0.0529642	2.00522e-07	0.759304	0.684434	0.842364
E22	42549	421	2313	57	0.742424	0.144205	2.62747e-07	2.10102	1.58373	2.78728
D64	42242	728	2307	63	0.659253	0.134894	1.02289e-06	1.93335	1.48418	2.51846
F32	31262	11708	1656	714	0.226885	0.046516	1.07396e-06	1.25469	1.14535	1.37445
O13	41634	1336	2228	142	0.444976	0.0918463	1.2675e-06	1.56045	1.30337	1.86824
J00	29631	13339	1409	961	0.213086	0.0441957	1.42539e-06	1.23749	1.13481	1.34947
N10	38957	4013	2068	302	0.30528	0.0641862	1.97305e-06	1.35701	1.19659	1.53893
D27	39424	3546	2112	258	0.324373	0.0688265	2.44206e-06	1.38316	1.20861	1.58292
O84	42525	445	2311	59	0.659422	0.141004	2.91637e-06	1.93367	1.46676	2.54923
K35	39747	3223	2145	225	0.340302	0.0730995	3.23472e-06	1.40537	1.21778	1.62187
M54	15586	27384	839	1531	0.208481	0.0448948	3.42093e-06	1.23181	1.12805	1.34511
Y04	42250	720	2290	80	0.554033	0.121049	4.71854e-06	1.74026	1.3727	2.20624
D68	42676	294	2330	40	0.773696	0.170942	6.00869e-06	2.16776	1.55061	3.03054
N33	42950	20	2364	6	2.19393	0.485203	6.13537e-06	8.97037	3.46575	23.2179
A63	34057	8913	1696	674	0.214266	0.0480378	8.18187e-06	1.23895	1.12762	1.36127
K59	37224	5746	1985	385	0.255517	0.05797	1.04454e-05	1.29113	1.15246	1.44649
J03	28157	14813	1350	1020	0.191432	0.0434573	1.05753e-05	1.21098	1.11211	1.31865
R07	37469	5501	1993	377	0.255877	0.058347	1.15755e-05	1.29159	1.15202	1.44808
V28	42923	47	2357	13	1.38228	0.315548	1.18373e-05	3.98396	2.14642	7.3946
Z03	11963	31007	480	1890	0.230576	0.0531262	1.42382e-05	1.25933	1.13479	1.39753
O36	38601	4369	1985	385	0.258249	0.0602678	1.82718e-05	1.29466	1.15042	1.45699
N99	42605	365	2331	39	0.734964	0.171838	1.89369e-05	2.08541	1.48908	2.92054
Z04	40474	2496	2178	192	0.335192	0.07872	2.06238e-05	1.39821	1.1983	1.63147
J20	22986	19984	1201	1169	0.181278	0.0426057	2.09253e-05	1.19875	1.10271	1.30315
