# Supplementary material for: Genome-wide association study meta-analysis supports association between MUC1 and ectopic pregnancy
Source: Hum Reprod. 2023 Oct 24;38(12):2516–25. doi: 10.1093/humrep/dead217 (PMC10694401; doi:10.1093/humrep/dead217)
Supplement: dead217_Supplementary_Table_S7 [file dead217_supplementary_table_s7.xlsx]

## Sheet: ST7
Supplementary Table S7. GARFIELD enrichment analysis. Enrichment of statistically significant GWAS hits in arbitrary annotations was assessed using GARFIELD. Publicly available annotations prepared by the GARFIELD authors were used.
PThresh: GWAS P-value threshold to be included in the annotation. OR: Odds ratio. Beta: ln(OR). SE: Standard error of the Beta. NAnnotThresh: Number of SNPs in the annotation passing the P-value threshold. NAnnot: Number of SNPs in the annotation. NThresh: Number of SNPs in total passing the P-value threshold. N: Number of SNPs in total. OR is calculated using logistic regression. P-value is calc…
PThresh	OR	Pvalue	Beta	SE	NAnnotThesh	NAnnot	NThresh	N	linkID	Celltype	Tissue	Type	Category
1e-05	9.39489	1.45897e-05	2.24017	0.516787	6	27979	30	1300176	269	Hepatocytes	liver	peaks	Peaks
1e-05	4.3951	0.001063	1.48049	0.452293	10	105892	30	1300176	542	H1_BMP4_Derived_Mesendoderm_Cultured_Cells	es_cell	hotspots	Hotspots
1e-05	5.1517	0.00158758	1.63933	0.519073	5	40748	30	1300176	911	GM12878	blood	H3K27me3	Histone_Modifications
1e-05	4.84064	0.00262019	1.57705	0.524092	5	43301	30	1300176	912	H1HESC	es_cell	H3K27me3	Histone_Modifications
1e-05	3.89811	0.00349455	1.36049	0.46584	9	92712	30	1300176	138	GM18507	blood	hotspots	Hotspots
1e-05	3.38756	0.00438987	1.22011	0.428304	13	169948	30	1300176	155	Osteobl	bone	hotspots	Hotspots
1e-05	3.35529	0.00697714	1.21054	0.448691	11	127975	30	1300176	144	Hepatocytes	liver	hotspots	Hotspots
1e-05	3.68071	0.00714729	1.30311	0.484444	8	82949	30	1300176	59	GM12865	blood	hotspots	Hotspots
1e-05	3.39682	0.00881205	1.22284	0.466865	9	108197	30	1300176	543	H1_BMP4_Derived_Mesendoderm_Cultured_Cells	es_cell	hotspots	Hotspots
1e-05	3.21099	0.00889906	1.16658	0.445956	10	135639	30	1300176	336	Fetal_Heart	fetal_heart	hotspots	Hotspots
1e-05	6.90267	0.0113994	1.93191	0.763536	2	10668	30	1300176	950	K562	blood	H3K9me3	Histone_Modifications
1e-05	3.21969	0.0115337	1.16929	0.462882	9	114414	30	1300176	429	Fetal_Muscle_Arm	fetal_muscle	hotspots	Hotspots
1e-05	3.10071	0.0119029	1.13163	0.449951	10	138319	30	1300176	378	Fetal_Kidney_Left	fetal_kidney	hotspots	Hotspots
1e-05	3.06177	0.0126669	1.11899	0.448854	11	136314	30	1300176	159	ProgFib	skin	hotspots	Hotspots
1e-05	3.02741	0.0136169	1.10771	0.448972	10	141238	30	1300176	492	Fetal_Renal_Pelvis_Left	fetal_renal_pelvis	hotspots	Hotspots
1e-05	3.27522	0.0144852	1.18639	0.485229	8	90104	30	1300176	575	Mobilized_CD34_Primary_Cells	blood	hotspots	Hotspots
1e-05	2.94395	0.0150011	1.07975	0.443913	10	141914	30	1300176	131	Chorion	fetal_membrane	hotspots	Hotspots
1e-05	4.91658	0.0155211	1.59261	0.658109	3	20091	30	1300176	849	H1_Derived_Neuronal_Progenitor_Cultured_Cells	es_cell	peaks	Peaks
1e-05	4.1047	0.0159205	1.41213	0.585769	4	33897	30	1300176	254	8988T	liver	peaks	Peaks
1e-05	2.78522	0.0182115	1.02433	0.4338	11	183452	30	1300176	926	K562	blood	H3K4me1	Histone_Modifications
1e-05	2.92558	0.0210354	1.07349	0.465249	9	121835	30	1300176	363	Fetal_Intestine_Small	fetal_intestine,_small	hotspots	Hotspots
1e-05	2.78091	0.0227157	1.02278	0.448945	10	151052	30	1300176	491	Fetal_Renal_Pelvis	fetal_renal_pelvis	hotspots	Hotspots
1e-05	3.80283	0.0228424	1.33575	0.586867	5	39071	30	1300176	802	Fetal_Spinal_Cord	fetal_spinal_cord	peaks	Peaks
1e-05	2.79257	0.0231385	1.02696	0.452179	10	148783	30	1300176	82	HMEC	breast	hotspots	Hotspots
1e-05	2.73511	0.0248572	1.00617	0.44846	11	148770	30	1300176	158	pHTE	epithelium	hotspots	Hotspots
1e-05	3.11648	0.0249723	1.13671	0.507043	6	77228	30	1300176	55	CMK	blood	hotspots	Hotspots
1e-05	2.80053	0.0263713	1.02981	0.463731	9	128267	30	1300176	408	Fetal_Lung_Right	fetal_lung	hotspots	Hotspots
1e-05	3.01874	0.0296322	1.10484	0.507979	7	79160	30	1300176	521	Fetal_Thymus	fetal_thymus	hotspots	Hotspots
1e-05	2.68482	0.032084	0.987614	0.460778	9	133239	30	1300176	459	Fetal_Muscle_Leg	fetal_muscle	hotspots	Hotspots
1e-05	2.46694	0.0396644	0.902979	0.43893	11	193517	30	1300176	419	Fetal_Muscle_Arm	fetal_muscle	hotspots	Hotspots
1e-05	3.79429	0.0416797	1.3335	0.654733	3	27664	30	1300176	889			Exon	Genic
1e-05	2.74565	0.0422226	1.01002	0.497222	7	84881	30	1300176	51	Caco-2	colon	hotspots	Hotspots
1e-05	2.63835	0.0439981	0.970153	0.481679	8	109296	30	1300176	358	Fetal_Intestine_Small	fetal_intestine,_small	hotspots	Hotspots
1e-05	2.62744	0.0441378	0.966008	0.479937	8	108839	30	1300176	161	T-47D	breast	hotspots	Hotspots
1e-05	2.63185	0.0451463	0.967689	0.48305	8	109016	30	1300176	339	Fetal_Intestine_Large	fetal_intestine,_large	hotspots	Hotspots
1e-05	2.52637	0.0458571	0.926782	0.464156	10	139047	30	1300176	410	Fetal_Lung_Right	fetal_lung	hotspots	Hotspots
1e-05	2.56088	0.0495134	0.940351	0.478759	9	110286	30	1300176	140	GM19239	blood	hotspots	Hotspots
1e-05	2.55999	0.0512544	0.940005	0.482216	9	111132	30	1300176	154	Myometr	myometrium	hotspots	Hotspots
1e-05	2.31501	0.0514483	0.839415	0.430972	16	363507	30	1300176	983	HeLa-S3	cervix	TRANSCRIBED	Chromatin_States
1e-05	2.4654	0.0517104	0.902353	0.463807	9	140480	30	1300176	380	Fetal_Kidney_Right	fetal_kidney	hotspots	Hotspots
1e-05	2.40267	0.0520358	0.876579	0.451185	10	168621	30	1300176	101	HSMM	muscle	hotspots	Hotspots
1e-05	2.53176	0.0538547	0.928915	0.481801	8	112981	30	1300176	357	Fetal_Intestine_Small	fetal_intestine,_small	hotspots	Hotspots
1e-05	2.51565	0.0539686	0.92253	0.478717	8	112486	30	1300176	148	Huh-7	liver	hotspots	Hotspots
1e-05	2.37592	0.0541653	0.865386	0.449431	10	168151	30	1300176	102	HSMM	muscle	hotspots	Hotspots
1e-05	2.52188	0.0548441	0.925004	0.481745	8	114121	30	1300176	469	Fetal_Placenta	fetal_placenta	hotspots	Hotspots
1e-05	2.41762	0.0559272	0.882782	0.461802	9	143940	30	1300176	330	Fetal_Heart	fetal_heart	hotspots	Hotspots
1e-05	2.33219	0.0573384	0.846809	0.445519	10	176788	30	1300176	435	Fetal_Muscle_Back	fetal_muscle	hotspots	Hotspots
1e-05	3.08467	0.0574656	1.12645	0.592943	5	46354	30	1300176	278	Melano	skin	peaks	Peaks
1e-05	2.61424	0.0579102	0.960974	0.506742	7	91124	30	1300176	391	Fetal_Lung	fetal_lung	hotspots	Hotspots
1e-05	2.49148	0.0586378	0.912877	0.482774	8	115015	30	1300176	551	H1_Derived_Neuronal_Progenitor_Cultured_Cells	es_cell	hotspots	Hotspots
1e-05	2.46804	0.0596503	0.903425	0.479685	8	114671	30	1300176	372	Fetal_Kidney	fetal_kidney	hotspots	Hotspots
1e-05	2.47879	0.059703	0.90777	0.482092	8	115645	30	1300176	480	Fetal_Renal_Cortex_Left	fetal_renal_cortex	hotspots	Hotspots
1e-05	2.59387	0.0606945	0.95315	0.508153	7	89696	30	1300176	123	RWPE1	prostate	hotspots	Hotspots
1e-05	2.37715	0.0617365	0.865903	0.4635	9	148171	30	1300176	416	Fetal_Lung_Right	fetal_lung	hotspots	Hotspots
1e-05	2.56941	0.0621874	0.943677	0.506005	7	96394	30	1300176	321	Fetal_Brain	fetal_brain	hotspots	Hotspots
1e-05	2.43988	0.0632391	0.891949	0.480186	8	116634	30	1300176	476	Fetal_Renal_Cortex	fetal_renal_cortex	hotspots	Hotspots
1e-05	2.36197	0.0634746	0.859494	0.463127	9	146003	30	1300176	379	Fetal_Kidney_Right	fetal_kidney	hotspots	Hotspots
1e-05	2.70627	0.0649433	0.995571	0.539415	6	67273	30	1300176	306	CD4_Primary_Cells	blood	hotspots	Hotspots
1e-05	2.39936	0.067611	0.8752	0.478882	8	118130	30	1300176	376	Fetal_Kidney_Left	fetal_kidney	hotspots	Hotspots
1e-05	2.4091	0.0678605	0.879254	0.481537	8	119226	30	1300176	499	Fetal_Renal_Pelvis_Right	fetal_renal_pelvis	hotspots	Hotspots
1e-05	2.35081	0.0744181	0.854759	0.479116	9	119890	30	1300176	163	Urothelia	urothelium	hotspots	Hotspots
1e-05	2.35861	0.0752884	0.858074	0.482415	6	110816	30	1300176	915	HUVEC	blood_vessel	H3K27me3	Histone_Modifications
1e-05	3.21588	0.0769669	1.1681	0.66048	4	31326	30	1300176	841	H1_BMP4_Derived_Mesendoderm_Cultured_Cells	es_cell	peaks	Peaks
1e-05	2.32775	0.0788856	0.8449	0.480825	8	124019	30	1300176	412	Fetal_Lung_Right	fetal_lung	hotspots	Hotspots
1e-05	2.2465	0.0798582	0.809375	0.462101	9	152317	30	1300176	481	Fetal_Renal_Cortex_Left	fetal_renal_cortex	hotspots	Hotspots
1e-05	3.18031	0.0798742	1.15698	0.660596	3	32107	30	1300176	960	HepG2	liver	CTCF	Chromatin_States
1e-05	2.32128	0.0805998	0.842119	0.481978	8	123024	30	1300176	489	Fetal_Renal_Pelvis	fetal_renal_pelvis	hotspots	Hotspots
1e-05	2.40441	0.0823115	0.877305	0.504944	7	97995	30	1300176	517	Fetal_Thymus	fetal_thymus	hotspots	Hotspots
1e-05	2.21148	0.0861644	0.793661	0.46251	9	154622	30	1300176	414	Fetal_Lung_Right	fetal_lung	hotspots	Hotspots
1e-05	3.7511	0.0878173	1.32205	0.774475	3	16232	30	1300176	252	SK-N-SH	brain	peaks	Peaks
1e-05	2.19511	0.089156	0.786232	0.462526	9	157304	30	1300176	479	Fetal_Renal_Cortex_Left	fetal_renal_cortex	hotspots	Hotspots
1e-05	3.05925	0.0894747	1.11817	0.658454	4	31072	30	1300176	266	GM19240	blood	peaks	Peaks
1e-05	2.48713	0.0906716	0.911131	0.538536	6	73576	30	1300176	296	CD19_Primary_Cells	blood	hotspots	Hotspots
1e-05	2.26158	0.0917844	0.816064	0.484007	8	126739	30	1300176	76	hESCT0	es_cell	hotspots	Hotspots
1e-05	2.2361	0.0943743	0.804735	0.481082	8	130615	30	1300176	325	Fetal_Brain	fetal_brain	hotspots	Hotspots
1e-05	2.16433	0.0948753	0.772109	0.462279	9	157983	30	1300176	400	Fetal_Lung_Left	fetal_lung	hotspots	Hotspots
1e-05	3.64253	0.0957346	1.29268	0.775967	2	18584	30	1300176	4	fBrain	fetal_brain	footprints	Footprints
1e-05	2.95864	0.0984386	1.08473	0.656429	4	32905	30	1300176	656	Fetal_Intestine_Small	fetal_intestine,_small	peaks	Peaks
1e-05	2.20082	0.100837	0.788831	0.480757	8	129848	30	1300176	580	Penis_Foreskin_Fibroblast_Primary_Cells	fibroblast	hotspots	Hotspots
1e-05	5.62523	0.102764	1.72726	1.05863	2	4578	30	1300176	971	HeLa-S3	cervix	PROMOTER_FLANK	Chromatin_States
1e-05	3.55706	0.104037	1.26894	0.780601	3	16633	30	1300176	596	CD19_Primary_Cells	blood	peaks	Peaks
1e-05	2.27582	0.10528	0.822341	0.507688	7	100537	30	1300176	553	H9	es_cell	hotspots	Hotspots
1e-05	2.18342	0.105703	0.780894	0.482684	8	132962	30	1300176	503	Fetal_Spinal_Cord	fetal_spinal_cord	hotspots	Hotspots
1e-05	2.17408	0.106724	0.776606	0.481438	8	128955	30	1300176	511	Fetal_Stomach	fetal_stomach	hotspots	Hotspots
1e-05	2.3734	0.107675	0.864326	0.537271	6	77230	30	1300176	89	HMVEC-dNeo	blood_vessel	hotspots	Hotspots
1e-05	2.21342	0.114207	0.794537	0.503011	7	106614	30	1300176	930	HepG2	liver	H3K4me2	Histone_Modifications
1e-05	2.13218	0.114318	0.757147	0.479487	8	130920	30	1300176	485	Fetal_Renal_Pelvis	fetal_renal_pelvis	hotspots	Hotspots
1e-05	2.13453	0.114528	0.758246	0.480462	8	133321	30	1300176	386	Fetal_Lung	fetal_lung	hotspots	Hotspots
1e-05	2.22346	0.114822	0.799062	0.506735	7	106016	30	1300176	392	Fetal_Lung	fetal_lung	hotspots	Hotspots
1e-05	2.44291	0.117516	0.893191	0.570625	5	61777	30	1300176	907	HeLa-S3	cervix	H3K27ac	Histone_Modifications
1e-05	2.12909	0.117611	0.755695	0.48291	8	130087	30	1300176	546	H1	es_cell	hotspots	Hotspots
1e-05	2.10086	0.122362	0.742347	0.480503	8	134809	30	1300176	411	Fetal_Lung_Right	fetal_lung	hotspots	Hotspots
1e-05	2.46084	0.122527	0.900501	0.583131	5	55789	30	1300176	310	CD8_Primary_Cells	blood	hotspots	Hotspots
1e-05	2.29903	0.123412	0.832488	0.540364	6	78307	30	1300176	308	CD56_Primary_Cells	blood	hotspots	Hotspots
1e-05	2.09578	0.124183	0.739927	0.481269	8	134623	30	1300176	399	Fetal_Lung_Left	fetal_lung	hotspots	Hotspots
1e-05	2.7296	0.127393	1.00416	0.658695	4	35419	30	1300176	768	Fetal_Placenta	fetal_placenta	peaks	Peaks
1e-05	2.07146	0.130913	0.728252	0.482124	8	132961	30	1300176	60	GM12878	blood	hotspots	Hotspots
1e-05	2.14877	0.132022	0.764895	0.507839	7	104530	30	1300176	558	iPS_DF_19.11	ips_cell	hotspots	Hotspots
1e-05	2.37214	0.133238	0.863791	0.575302	4	63054	30	1300176	908	HepG2	liver	H3K27ac	Histone_Modifications
1e-05	2.00543	0.13353	0.695857	0.463805	9	162188	30	1300176	75	HESC	es_cell	hotspots	Hotspots
1e-05	3.203	0.134738	1.16409	0.778301	3	18299	30	1300176	177	CD20+	blood	peaks	Peaks
1e-05	2.38721	0.134942	0.870127	0.582066	4	60434	30	1300176	946	HepG2	liver	H3K9ac	Histone_Modifications
1e-05	2.23161	0.135803	0.802723	0.538162	6	80872	30	1300176	295	CD19_Primary_Cells	blood	hotspots	Hotspots
1e-05	1.99821	0.14206	0.692254	0.47151	8	137502	30	1300176	137	GM12892	blood	hotspots	Hotspots
1e-05	2.20374	0.142804	0.790157	0.539198	6	81628	30	1300176	297	CD19_Primary_Cells	blood	hotspots	Hotspots
1e-05	1.99801	0.147761	0.692152	0.478176	8	136614	30	1300176	487	Fetal_Renal_Pelvis	fetal_renal_pelvis	hotspots	Hotspots
1e-05	1.99734	0.150042	0.691816	0.480633	8	141464	30	1300176	465	Fetal_Muscle_Upper_Trunk	fetal_muscle,_upper_trunk	hotspots	Hotspots
1e-05	2.16234	0.150215	0.771191	0.536006	6	83552	30	1300176	526	Fetal_Thymus	fetal_thymus	hotspots	Hotspots
1e-05	1.9916	0.152901	0.688937	0.481989	8	140598	30	1300176	475	Fetal_Renal_Cortex	fetal_renal_cortex	hotspots	Hotspots
1e-05	0.225556	0.15409	-1.48919	1.04487	2	108753	30	1300176	78	HFF-Myc	foreskin	hotspots	Hotspots
1e-05	2.04765	0.156398	0.716695	0.505679	7	110980	30	1300176	468	Fetal_Placenta	fetal_placenta	hotspots	Hotspots
1e-05	1.97281	0.15671	0.67946	0.479769	8	141435	30	1300176	415	Fetal_Lung_Right	fetal_lung	hotspots	Hotspots
1e-05	2.02721	0.160616	0.706659	0.503676	7	109870	30	1300176	162	Urothelia	urothelium	hotspots	Hotspots
1e-05	0.343813	0.162483	-1.06766	0.764376	3	154018	30	1300176	451	Fetal_Muscle_Leg	fetal_muscle	hotspots	Hotspots
1e-05	2.48848	0.163564	0.911671	0.654379	4	38324	30	1300176	277	Medullo	brain	peaks	Peaks
1e-05	2.0148	0.165683	0.700521	0.50535	7	111315	30	1300176	352	Fetal_Intestine_Large	fetal_intestine,_large	hotspots	Hotspots
1e-05	1.9513	0.16602	0.668498	0.482633	8	141537	30	1300176	383	Fetal_Kidney_Right	fetal_kidney	hotspots	Hotspots
1e-05	2.1094	0.167045	0.746402	0.540182	6	84461	30	1300176	107	Ishikawa	uterus	hotspots	Hotspots
1e-05	2.09503	0.16914	0.739568	0.537879	6	86773	30	1300176	519	Fetal_Thymus	fetal_thymus	hotspots	Hotspots
1e-05	2.08097	0.170271	0.732832	0.534393	6	86217	30	1300176	52	CD14+	blood	hotspots	Hotspots
1e-05	2.1021	0.171215	0.742936	0.542958	6	86926	30	1300176	130	AoSMC	blood_vessel	hotspots	Hotspots
1e-05	1.9942	0.171738	0.690244	0.505066	7	118413	30	1300176	320	Fetal_Brain	fetal_brain	hotspots	Hotspots
1e-05	2.2019	0.172758	0.789322	0.578938	5	64974	30	1300176	945	HeLa-S3	cervix	H3K9ac	Histone_Modifications
1e-05	0.250578	0.179718	-1.38398	1.03157	2	127363	30	1300176	921	HUVEC	blood_vessel	H3K36me3	Histone_Modifications
1e-05	2.05493	0.180715	0.720241	0.538072	6	87697	30	1300176	384	Fetal_Lung	fetal_lung	hotspots	Hotspots
1e-05	1.95188	0.187115	0.668794	0.506985	8	114750	30	1300176	119	NT2-D1	testis	hotspots	Hotspots
1e-05	1.95093	0.188415	0.668307	0.508109	7	113988	30	1300176	561	iPS_DF_6.9	ips_cell	hotspots	Hotspots
1e-05	0.256306	0.193414	-1.36138	1.04678	2	96618	30	1300176	588	Penis_Foreskin_Melanocyte_Primary_Cells	skin	hotspots	Hotspots
1e-05	1.92852	0.193801	0.656751	0.50542	7	115449	30	1300176	467	Fetal_Placenta	fetal_placenta	hotspots	Hotspots
1e-05	1.92657	0.193944	0.655743	0.504805	7	115679	30	1300176	506	Fetal_Stomach	fetal_stomach	hotspots	Hotspots
1e-05	0.257805	0.194545	-1.35555	1.04494	2	99808	30	1300176	66	HCFaa	heart	hotspots	Hotspots
1e-05	2.32478	0.200616	0.843623	0.659184	4	41808	30	1300176	259	FibroP	skin	peaks	Peaks
1e-05	1.84317	0.20312	0.611489	0.48046	8	149679	30	1300176	375	Fetal_Kidney_Left	fetal_kidney	hotspots	Hotspots
1e-05	0.266154	0.205082	-1.32368	1.04457	2	94625	30	1300176	556	IMR90	lung	hotspots	Hotspots
1e-05	1.97483	0.20666	0.680483	0.538867	6	88963	30	1300176	108	Ishikawa	uterus	hotspots	Hotspots
1e-05	1.83312	0.207184	0.606017	0.480453	8	154849	30	1300176	417	Fetal_Lung_Right	fetal_lung	hotspots	Hotspots
1e-05	1.82597	0.207791	0.602112	0.477995	8	147579	30	1300176	523	Fetal_Thymus	fetal_thymus	hotspots	Hotspots
1e-05	1.83371	0.209014	0.606341	0.482647	8	150010	30	1300176	482	Fetal_Renal_Cortex_Right	fetal_renal_cortex	hotspots	Hotspots
1e-05	1.96019	0.20975	0.67304	0.536607	6	90452	30	1300176	53	CD20+	blood	hotspots	Hotspots
1e-05	0.270975	0.211717	-1.30573	1.04554	2	94280	30	1300176	114	NH-A	nervous	hotspots	Hotspots
1e-05	2.63146	0.214851	0.967538	0.780061	3	22050	30	1300176	988	H1HESC	es_cell	TSS	Chromatin_States
1e-05	1.86929	0.215325	0.625561	0.50487	7	118695	30	1300176	505	Fetal_Stomach	fetal_stomach	hotspots	Hotspots
1e-05	1.81053	0.215591	0.593619	0.479368	8	151228	30	1300176	381	Fetal_Kidney_Right	fetal_kidney	hotspots	Hotspots
1e-05	0.274456	0.216239	-1.29296	1.04559	2	93870	30	1300176	535	Fibroblasts_Fetal_Skin_Quadriceps_Left	fibroblast	hotspots	Hotspots
1e-05	1.807	0.218224	0.591669	0.480538	8	149027	30	1300176	466	Fetal_Placenta	fetal_placenta	hotspots	Hotspots
1e-05	0.276829	0.218877	-1.28435	1.0446	2	91208	30	1300176	68	HCM	heart	hotspots	Hotspots
1e-05	1.93698	0.219714	0.661131	0.538692	6	91005	30	1300176	550	H1_Derived_Neuronal_Progenitor_Cultured_Cells	es_cell	hotspots	Hotspots
1e-05	1.84961	0.220645	0.614974	0.502095	8	118485	30	1300176	135	Gliobla	brain	hotspots	Hotspots
1e-05	0.279562	0.2228	-1.27453	1.04546	1	92806	30	1300176	534	Fibroblasts_Fetal_Skin_Quadriceps_Left	fibroblast	hotspots	Hotspots
1e-05	1.85122	0.223118	0.615845	0.505504	7	120490	30	1300176	342	Fetal_Intestine_Large	fetal_intestine,_large	hotspots	Hotspots
1e-05	2.03122	0.223442	0.708637	0.582078	5	67156	30	1300176	57	GM06990	blood	hotspots	Hotspots
1e-05	0.281723	0.225332	-1.26683	1.04483	2	89407	30	1300176	94	HPAF	blood_vessel	hotspots	Hotspots
1e-05	0.282032	0.225791	-1.26573	1.04496	2	90225	30	1300176	70	HCPEpiC	epithelium	hotspots	Hotspots
1e-05	2.56131	0.226074	0.94052	0.776946	2	23517	30	1300176	213	HMVEC-dNeo	blood_vessel	peaks	Peaks
1e-05	0.283131	0.226519	-1.26185	1.04339	2	89819	30	1300176	90	HMVEC-LBl	blood_vessel	hotspots	Hotspots
1e-05	1.91129	0.228673	0.647776	0.538117	7	98756	30	1300176	322	Fetal_Brain	fetal_brain	hotspots	Hotspots
1e-05	2.19247	0.230022	0.785029	0.654026	3	43534	30	1300176	629	Fetal_Heart	fetal_heart	peaks	Peaks
1e-05	1.91063	0.230572	0.647431	0.540027	5	92391	30	1300176	93	HPAEC	blood_vessel	hotspots	Hotspots
1e-05	1.82626	0.232827	0.60227	0.504791	7	120316	30	1300176	512	Fetal_Stomach	fetal_stomach	hotspots	Hotspots
1e-05	0.289821	0.236376	-1.23849	1.04594	2	89005	30	1300176	528	Fibroblasts_Fetal_Skin_Abdomen	fibroblast	hotspots	Hotspots
1e-05	1.97186	0.240365	0.678977	0.578308	5	72000	30	1300176	902	GM12878	blood	H2AFZ	Histone_Modifications
1e-05	2.48876	0.240456	0.911786	0.77675	3	23889	30	1300176	231	Ishikawa	uterus	peaks	Peaks
1e-05	2.47134	0.242383	0.904762	0.773928	3	23948	30	1300176	787	Fetal_Renal_Pelvis	fetal_renal_pelvis	peaks	Peaks
1e-05	1.73685	0.246598	0.552075	0.47648	9	152661	30	1300176	133	Fibrobl	skin	hotspots	Hotspots
1e-05	1.79024	0.247456	0.582351	0.503524	7	122315	30	1300176	103	Th1	blood	hotspots	Hotspots
1e-05	0.299959	0.248502	-1.20411	1.04342	2	86449	30	1300176	548	H1_Derived_Mesenchymal_Stem_Cells	es_cell	hotspots	Hotspots
1e-05	1.95517	0.250268	0.670475	0.583175	5	68976	30	1300176	304	CD4_Primary_Cells	blood	hotspots	Hotspots
1e-05	1.95275	0.250641	0.66924	0.582559	5	68639	30	1300176	104	Th2	blood	hotspots	Hotspots
1e-05	1.78292	0.251425	0.578253	0.50419	7	122313	30	1300176	74	HepG2	liver	hotspots	Hotspots
1e-05	0.306762	0.255775	-1.18168	1.03982	1	85668	30	1300176	898	HeLa-S3	cervix	faire	FAIRE
1e-05	0.310443	0.256661	-1.16976	1.03124	1	106480	30	1300176	920	HepG2	liver	H3K36me3	Histone_Modifications
1e-05	0.308128	0.259624	-1.17724	1.04432	2	84016	30	1300176	48	AoAF	blood_vessel	hotspots	Hotspots
1e-05	2.09395	0.259637	0.73905	0.655623	4	45337	30	1300176	283	pHTE	epithelium	peaks	Peaks
1e-05	2.10017	0.259773	0.742021	0.658446	4	45376	30	1300176	765	Fetal_Placenta	fetal_placenta	peaks	Peaks
1e-05	0.422523	0.261329	-0.861511	0.766976	3	127513	30	1300176	454	Fetal_Muscle_Leg	fetal_muscle	hotspots	Hotspots
1e-05	0.310158	0.262472	-1.17067	1.04471	2	82446	30	1300176	67	HCF	heart	hotspots	Hotspots
1e-05	0.30956	0.262486	-1.1726	1.04647	2	82977	30	1300176	45	AG09309	skin	hotspots	Hotspots
1e-05	0.426618	0.264551	-0.851866	0.763527	3	128429	30	1300176	338	Fetal_Heart	fetal_heart	hotspots	Hotspots
1e-05	1.75056	0.265089	0.559934	0.502433	7	126309	30	1300176	522	Fetal_Thymus	fetal_thymus	hotspots	Hotspots
1e-05	1.81802	0.265811	0.597748	0.537175	6	97238	30	1300176	309	CD8_Primary_Cells	blood	hotspots	Hotspots
1e-05	1.69129	0.267456	0.525493	0.47387	9	157458	30	1300176	152	Medullo	brain	hotspots	Hotspots
1e-05	1.74017	0.272825	0.553982	0.50519	7	129650	30	1300176	396	Fetal_Lung_Left	fetal_lung	hotspots	Hotspots
1e-05	0.319002	0.274757	-1.14256	1.04613	2	77285	30	1300176	566	Mobilized_CD34_Primary_Cells	blood	hotspots	Hotspots
1e-05	2.32746	0.275966	0.844777	0.775433	3	24887	30	1300176	275	LNCaP	prostate	peaks	Peaks
1e-05	1.72934	0.277565	0.547739	0.504453	7	128200	30	1300176	370	Fetal_Kidney	fetal_kidney	hotspots	Hotspots
1e-05	0.436	0.279324	-0.830113	0.767317	3	121870	30	1300176	353	Fetal_Intestine_Large	fetal_intestine,_large	hotspots	Hotspots
1e-05	0.32342	0.280131	-1.1288	1.04517	2	81131	30	1300176	536	Fibroblasts_Fetal_Skin_Quadriceps_Right	fibroblast	hotspots	Hotspots
1e-05	2.31301	0.281265	0.838552	0.778251	3	25515	30	1300176	868	Mobilized_CD34_Primary_Cells	blood	peaks	Peaks
1e-05	0.437332	0.282069	-0.827064	0.768873	3	123404	30	1300176	390	Fetal_Lung	fetal_lung	hotspots	Hotspots
1e-05	2.30475	0.282312	0.834973	0.776617	3	26469	30	1300176	751	Fetal_Muscle_Leg	fetal_muscle	peaks	Peaks
1e-05	0.441424	0.285565	-0.817749	0.765754	3	123088	30	1300176	438	Fetal_Muscle_Back	fetal_muscle	hotspots	Hotspots
1e-05	1.85567	0.286902	0.618248	0.580546	4	74619	30	1300176	932	K562	blood	H3K4me2	Histone_Modifications
1e-05	1.649	0.288631	0.500171	0.471358	7	173890	30	1300176	913	HeLa-S3	cervix	H3K27me3	Histone_Modifications
1e-05	1.82451	0.290706	0.601309	0.569112	4	87676	30	1300176	941	HepG2	liver	H3K79me2	Histone_Modifications
1e-05	2.26078	0.291158	0.815709	0.772755	3	25368	30	1300176	261	GM12891	blood	peaks	Peaks
1e-05	0.331487	0.291632	-1.10417	1.04705	2	74756	30	1300176	562	Mobilized_CD34_Primary_Cells	blood	hotspots	Hotspots
1e-05	1.6991	0.292642	0.530097	0.50373	7	130103	30	1300176	495	Fetal_Renal_Pelvis_Left	fetal_renal_pelvis	hotspots	Hotspots
1e-05	1.70022	0.293693	0.530757	0.505456	7	134694	30	1300176	387	Fetal_Lung	fetal_lung	hotspots	Hotspots
1e-05	1.98818	0.294367	0.687221	0.655377	4	48055	30	1300176	771	Fetal_Renal_Cortex	fetal_renal_cortex	peaks	Peaks
1e-05	1.84562	0.294644	0.612816	0.584755	5	71228	30	1300176	570	Mobilized_CD34_Primary_Cells	blood	hotspots	Hotspots
1e-05	1.83453	0.297003	0.60679	0.581839	5	76650	30	1300176	933	GM12878	blood	H3K4me3	Histone_Modifications
1e-05	2.23759	0.300173	0.805399	0.777365	3	25869	30	1300176	863	Mobilized_CD34_Primary_Cells	blood	peaks	Peaks
1e-05	1.68003	0.304261	0.51881	0.505004	7	134616	30	1300176	409	Fetal_Lung_Right	fetal_lung	hotspots	Hotspots
1e-05	0.456071	0.304852	-0.785106	0.765148	3	118117	30	1300176	461	Fetal_Muscle_Trunk	fetal_muscle,_trunk	hotspots	Hotspots
1e-05	0.344535	0.308482	-1.06556	1.04629	2	74490	30	1300176	44	AG04450	lung	hotspots	Hotspots
1e-05	1.72045	0.309108	0.542589	0.533468	6	100980	30	1300176	132	CLL	blood	hotspots	Hotspots
1e-05	0.458678	0.310388	-0.779407	0.768336	3	115872	30	1300176	516	Fetal_Testes	fetal_testes	hotspots	Hotspots
1e-05	1.65785	0.311176	0.50552	0.499152	7	138672	30	1300176	335	Fetal_Heart	fetal_heart	hotspots	Hotspots
1e-05	1.79751	0.314154	0.586404	0.582592	5	75547	30	1300176	928	H1HESC	es_cell	H3K4me2	Histone_Modifications
1e-05	2.18167	0.315194	0.780093	0.776688	3	26743	30	1300176	867	Mobilized_CD34_Primary_Cells	blood	peaks	Peaks
1e-05	1.61979	0.315948	0.482297	0.48094	8	162073	30	1300176	351	Fetal_Intestine_Large	fetal_intestine,_large	hotspots	Hotspots
1e-05	0.350658	0.31686	-1.04794	1.04697	2	73714	30	1300176	79	HGF	gingival	hotspots	Hotspots
1e-05	0.355629	0.317106	-1.03387	1.03343	1	92348	30	1300176	922	K562	blood	H3K36me3	Histone_Modifications
1e-05	2.17076	0.317266	0.775075	0.775004	3	26948	30	1300176	285	Stellate	liver	peaks	Peaks
1e-05	1.65113	0.319379	0.501462	0.50361	7	133152	30	1300176	472	Fetal_Renal_Cortex	fetal_renal_cortex	hotspots	Hotspots
1e-05	1.65034	0.319401	0.500981	0.50315	7	133835	30	1300176	420	Fetal_Muscle_Arm	fetal_muscle	hotspots	Hotspots
1e-05	0.465903	0.320322	-0.763779	0.768546	3	113797	30	1300176	313	Fetal_Adrenal_Gland	fetal_adrenal_gland	hotspots	Hotspots
1e-05	1.70367	0.320488	0.532785	0.536295	6	101695	30	1300176	54	CD34+	blood	hotspots	Hotspots
1e-05	0.354175	0.321071	-1.03796	1.04606	2	74527	30	1300176	529	Fibroblasts_Fetal_Skin_Back	fibroblast	hotspots	Hotspots
1e-05	0.358302	0.326001	-1.02638	1.04498	2	73300	30	1300176	47	AG10803	skin	hotspots	Hotspots
1e-05	1.69294	0.326136	0.526469	0.536159	6	108351	30	1300176	326	Fetal_Brain	fetal_brain	hotspots	Hotspots
1e-05	1.63147	0.329226	0.489479	0.501683	7	137895	30	1300176	444	Fetal_Muscle_Back	fetal_muscle	hotspots	Hotspots
1e-05	1.63516	0.329319	0.491739	0.504097	7	136793	30	1300176	502	Fetal_Spinal_Cord	fetal_spinal_cord	hotspots	Hotspots
1e-05	2.13274	0.329487	0.757406	0.776709	3	27238	30	1300176	862	Mobilized_CD34_Primary_Cells	blood	peaks	Peaks
1e-05	1.58961	0.331711	0.463487	0.477491	8	170732	30	1300176	437	Fetal_Muscle_Back	fetal_muscle	hotspots	Hotspots
1e-05	2.12393	0.332166	0.753269	0.776757	2	29129	30	1300176	961	HUVEC	blood_vessel	CTCF	Chromatin_States
1e-05	1.62625	0.335437	0.486275	0.504843	7	136130	30	1300176	497	Fetal_Renal_Pelvis_Right	fetal_renal_pelvis	hotspots	Hotspots
1e-05	2.1086	0.336895	0.746025	0.776852	3	27557	30	1300176	869	Mobilized_CD34_Primary_Cells	blood	peaks	Peaks
1e-05	0.370805	0.338178	-0.992078	1.03582	2	79263	30	1300176	909	HUVEC	blood_vessel	H3K27ac	Histone_Modifications
1e-05	1.61639	0.340002	0.480195	0.503264	7	138934	30	1300176	450	Fetal_Muscle_Leg	fetal_muscle	hotspots	Hotspots
1e-05	1.66643	0.340017	0.510681	0.535231	6	103854	30	1300176	368	Fetal_Kidney	fetal_kidney	hotspots	Hotspots
1e-05	1.86907	0.341287	0.625441	0.657235	4	50326	30	1300176	235	LNCaP	prostate	peaks	Peaks
1e-05	1.61572	0.34155	0.479782	0.504445	7	135455	30	1300176	477	Fetal_Renal_Cortex	fetal_renal_cortex	hotspots	Hotspots
1e-05	0.370105	0.341946	-0.99397	1.04592	1	69024	30	1300176	71	HCT-116	colon	hotspots	Hotspots
1e-05	0.539629	0.343953	-0.616874	0.651823	4	153804	30	1300176	371	Fetal_Kidney	fetal_kidney	hotspots	Hotspots
1e-05	2.08126	0.346396	0.732971	0.778429	2	29195	30	1300176	591	Breast_vHMEC	breast	peaks	Peaks
1e-05	1.56529	0.347656	0.448071	0.477105	8	173299	30	1300176	422	Fetal_Muscle_Arm	fetal_muscle	hotspots	Hotspots
1e-05	1.60566	0.348107	0.473538	0.504694	7	134649	30	1300176	348	Fetal_Intestine_Large	fetal_intestine,_large	hotspots	Hotspots
1e-05	0.487876	0.350155	-0.717693	0.768171	3	108814	30	1300176	504	Fetal_Spleen	fetal_spleen	hotspots	Hotspots
1e-05	1.59698	0.350713	0.468116	0.50162	8	134076	30	1300176	141	GM19240	blood	hotspots	Hotspots
1e-05	0.379298	0.355393	-0.969434	1.04897	1	65222	30	1300176	1004	K562	blood	tfbs	TFBS
1e-05	1.59223	0.355559	0.465137	0.503471	7	137000	30	1300176	486	Fetal_Renal_Pelvis	fetal_renal_pelvis	hotspots	Hotspots
1e-05	1.59059	0.356501	0.464103	0.503337	7	137796	30	1300176	398	Fetal_Lung_Left	fetal_lung	hotspots	Hotspots
1e-05	1.63751	0.357665	0.493177	0.536165	6	105686	30	1300176	349	Fetal_Intestine_Large	fetal_intestine,_large	hotspots	Hotspots
1e-05	1.58937	0.35796	0.463337	0.504034	7	138169	30	1300176	401	Fetal_Lung_Left	fetal_lung	hotspots	Hotspots
1e-05	1.63766	0.358162	0.493269	0.536819	6	106233	30	1300176	520	Fetal_Thymus	fetal_thymus	hotspots	Hotspots
1e-05	1.58196	0.358415	0.458667	0.499425	8	136794	30	1300176	157	PanIslets	pancreas	hotspots	Hotspots
1e-05	1.585	0.36105	0.460582	0.504268	7	138138	30	1300176	484	Fetal_Renal_Cortex_Right	fetal_renal_cortex	hotspots	Hotspots
1e-05	1.58863	0.362025	0.46287	0.507804	7	137077	30	1300176	552	H9	es_cell	hotspots	Hotspots
1e-05	1.80807	0.368936	0.592262	0.659191	3	52910	30	1300176	901	K562	blood	faire	FAIRE
1e-05	1.62115	0.369746	0.483139	0.538646	6	107783	30	1300176	298	CD20_Primary_Cells	blood	hotspots	Hotspots
1e-05	1.61032	0.375023	0.476433	0.537066	6	109807	30	1300176	389	Fetal_Lung	fetal_lung	hotspots	Hotspots
1e-05	1.61219	0.375455	0.477591	0.538858	6	110299	30	1300176	393	Fetal_Lung	fetal_lung	hotspots	Hotspots
1e-05	1.60462	0.376534	0.472889	0.534761	7	106204	30	1300176	142	H9ES	es_cell	hotspots	Hotspots
1e-05	0.510767	0.379552	-0.671841	0.764566	3	108875	30	1300176	165	WI-38	embryonic_lung	hotspots	Hotspots
1e-05	1.76416	0.381359	0.567677	0.648482	4	54383	30	1300176	127	SK-N-SH	brain	hotspots	Hotspots
1e-05	0.597531	0.383989	-0.514948	0.591507	7	261033	30	1300176	893			Upstream	Genic
1e-05	1.54699	0.38442	0.436313	0.501636	7	145665	30	1300176	440	Fetal_Muscle_Back	fetal_muscle	hotspots	Hotspots
1e-05	0.512953	0.385859	-0.66757	0.769843	3	102927	30	1300176	473	Fetal_Renal_Cortex	fetal_renal_cortex	hotspots	Hotspots
1e-05	1.75211	0.386455	0.560821	0.647551	4	57143	30	1300176	943	GM12878	blood	H3K9ac	Histone_Modifications
1e-05	0.514928	0.387989	-0.663729	0.768853	3	104862	30	1300176	366	Fetal_Intestine_Small	fetal_intestine,_small	hotspots	Hotspots
1e-05	1.63367	0.388664	0.49083	0.56938	5	96320	30	1300176	940	HeLa-S3	cervix	H3K79me2	Histone_Modifications
1e-05	1.9486	0.389563	0.667112	0.775342	3	32985	30	1300176	615	Fetal_Brain	fetal_brain	peaks	Peaks
1e-05	0.571077	0.393365	-0.560231	0.656369	4	141221	30	1300176	369	Fetal_Kidney	fetal_kidney	hotspots	Hotspots
1e-05	1.53842	0.393507	0.430755	0.504826	7	142627	30	1300176	406	Fetal_Lung_Left	fetal_lung	hotspots	Hotspots
1e-05	1.93323	0.394535	0.659194	0.774228	3	31384	30	1300176	728	Fetal_Muscle_Arm	fetal_muscle	peaks	Peaks
1e-05	0.523555	0.397894	-0.647113	0.765463	3	106312	30	1300176	424	Fetal_Muscle_Arm	fetal_muscle	hotspots	Hotspots
1e-05	0.412514	0.398171	-0.885484	1.04804	2	60605	30	1300176	280	Osteobl	bone	peaks	Peaks
1e-05	1.52635	0.39999	0.422882	0.502451	7	142267	30	1300176	496	Fetal_Renal_Pelvis_Right	fetal_renal_pelvis	hotspots	Hotspots
1e-05	1.63025	0.403156	0.488733	0.584611	5	86420	30	1300176	316	Fetal_Brain	fetal_brain	hotspots	Hotspots
1e-05	1.89718	0.408129	0.640369	0.77415	3	30975	30	1300176	288	Urothelia	urothelium	peaks	Peaks
1e-05	0.424249	0.412152	-0.857435	1.04551	2	62728	30	1300176	46	AG09319	gingival	hotspots	Hotspots
1e-05	1.87949	0.413843	0.631001	0.772198	3	30898	30	1300176	256	Chorion	fetal_membrane	peaks	Peaks
1e-05	1.84861	0.413894	0.614435	0.752007	2	40424	30	1300176	954	HepG2	liver	H4K20me1	Histone_Modifications
1e-05	1.60844	0.418223	0.475264	0.587102	5	83298	30	1300176	545	H1_BMP4_Derived_Trophoblast_Cultured_Cells	es_cell	hotspots	Hotspots
1e-05	0.538196	0.419751	-0.619533	0.767838	3	100976	30	1300176	77	HFF	foreskin	hotspots	Hotspots
1e-05	1.86306	0.422133	0.62222	0.775135	3	32572	30	1300176	741	Fetal_Muscle_Back	fetal_muscle	peaks	Peaks
1e-05	0.547867	0.423268	-0.601723	0.751436	2	127367	30	1300176	917	GM12878	blood	H3K36me3	Histone_Modifications
1e-05	1.85649	0.423979	0.618686	0.773804	4	30680	30	1300176	272	Huh-7.5	liver	peaks	Peaks
1e-05	1.48992	0.42691	0.398725	0.501862	7	151636	30	1300176	453	Fetal_Muscle_Leg	fetal_muscle	hotspots	Hotspots
1e-05	1.49588	0.427195	0.402717	0.507199	7	142609	30	1300176	112	MCF-7	breast	hotspots	Hotspots
1e-05	1.85252	0.427456	0.616548	0.776947	3	32106	30	1300176	244	NT2-D1	testis	peaks	Peaks
1e-05	1.4814	0.428153	0.392991	0.495977	7	145040	30	1300176	129	8988T	liver	hotspots	Hotspots
1e-05	1.83904	0.43283	0.609245	0.776743	2	35057	30	1300176	616	Fetal_Brain	fetal_brain	peaks	Peaks
1e-05	1.83695	0.433538	0.608109	0.776489	2	32086	30	1300176	858	iPS_DF_19.7	ips_cell	peaks	Peaks
1e-05	2.26904	0.434794	0.819355	1.04909	2	12862	30	1300176	993	GM12878	blood	WEAK_ENHANCER	Chromatin_States
1e-05	1.47601	0.439223	0.389345	0.503352	7	146880	30	1300176	478	Fetal_Renal_Cortex_Left	fetal_renal_cortex	hotspots	Hotspots
1e-05	0.447034	0.442421	-0.805122	1.04818	2	57484	30	1300176	650	Fetal_Intestine_Large	fetal_intestine,_large	peaks	Peaks
1e-05	0.717892	0.449938	-0.331436	0.438687	22	1022093	30	1300176	978	HepG2	liver	REPRESSED	Chromatin_States
1e-05	1.62752	0.452022	0.487055	0.647638	4	58898	30	1300176	936	HepG2	liver	H3K4me3	Histone_Modifications
1e-05	1.55031	0.45387	0.438452	0.5854	5	84456	30	1300176	303	CD4_Primary_Cells	blood	hotspots	Hotspots
1e-05	0.457117	0.455535	-0.782815	1.04904	2	55281	30	1300176	206	HMEC	breast	peaks	Peaks
1e-05	1.48968	0.457067	0.398565	0.535932	6	116650	30	1300176	581	Penis_Foreskin_Fibroblast_Primary_Cells	fibroblast	hotspots	Hotspots
1e-05	1.77893	0.457552	0.57601	0.77537	2	33185	30	1300176	662	Fetal_Intestine_Small	fetal_intestine,_small	peaks	Peaks
1e-05	1.44007	0.460216	0.364695	0.493838	7	148160	30	1300176	149	iPS	ips_cell	hotspots	Hotspots
1e-05	1.48039	0.461114	0.392308	0.532294	7	113770	30	1300176	150	LNCaP	prostate	hotspots	Hotspots
1e-05	1.48408	0.461684	0.394794	0.536349	6	116089	30	1300176	493	Fetal_Renal_Pelvis_Left	fetal_renal_pelvis	hotspots	Hotspots
1e-05	0.619859	0.462906	-0.478263	0.651523	4	132214	30	1300176	156	PanIsletD	pancreas	hotspots	Hotspots
1e-05	1.76939	0.463013	0.570636	0.777545	3	32958	30	1300176	236	MCF-7	breast	peaks	Peaks
1e-05	1.4453	0.465337	0.368318	0.504486	7	149013	30	1300176	470	Fetal_Renal_Cortex	fetal_renal_cortex	hotspots	Hotspots
1e-05	1.44665	0.465537	0.369251	0.505989	7	145999	30	1300176	117	NHEK	skin	hotspots	Hotspots
1e-05	1.75721	0.46631	0.56373	0.773827	3	33713	30	1300176	651	Fetal_Intestine_Large	fetal_intestine,_large	peaks	Peaks
1e-05	0.574503	0.471501	-0.554249	0.76975	3	100139	30	1300176	318	Fetal_Brain	fetal_brain	hotspots	Hotspots
1e-05	1.74097	0.473713	0.554442	0.773873	2	36585	30	1300176	625	Fetal_Brain	fetal_brain	peaks	Peaks
1e-05	1.73842	0.474996	0.552979	0.774076	3	35080	30	1300176	722	Fetal_Muscle_Arm	fetal_muscle	peaks	Peaks
1e-05	1.5148	0.475164	0.415286	0.58155	5	85640	30	1300176	488	Fetal_Renal_Pelvis	fetal_renal_pelvis	hotspots	Hotspots
1e-05	1.51671	0.477902	0.416544	0.586945	5	88836	30	1300176	122	RPTEC	epithelium	hotspots	Hotspots
1e-05	1.42941	0.481389	0.357259	0.507419	7	147332	30	1300176	134	FibroP	skin	hotspots	Hotspots
1e-05	1.49965	0.48662	0.405231	0.582485	5	85449	30	1300176	507	Fetal_Stomach	fetal_stomach	hotspots	Hotspots
1e-05	1.44982	0.489151	0.371441	0.537029	6	117883	30	1300176	513	Fetal_Stomach	fetal_stomach	hotspots	Hotspots
1e-05	0.588516	0.490507	-0.530151	0.768889	3	95991	30	1300176	118	NHLF	lung	hotspots	Hotspots
1e-05	0.488818	0.492901	-0.715765	1.04384	2	53244	30	1300176	307	CD56_Primary_Cells	blood	hotspots	Hotspots
1e-05	1.70065	0.492995	0.531008	0.774568	3	35194	30	1300176	711	Fetal_Lung_Right	fetal_lung	peaks	Peaks
1e-05	0.491653	0.494549	-0.709981	1.03937	2	57742	30	1300176	947	HUVEC	blood_vessel	H3K9ac	Histone_Modifications
1e-05	0.489356	0.495115	-0.714665	1.04759	2	54865	30	1300176	759	Fetal_Muscle_Lower_Limb_Skeletal	fetal_muscle,_lower_limb	peaks	Peaks
1e-05	1.69543	0.496191	0.527934	0.775809	2	34559	30	1300176	242	NHEK	skin	peaks	Peaks
1e-05	1.40809	0.496745	0.342231	0.503562	7	157954	30	1300176	407	Fetal_Lung_Left	fetal_lung	hotspots	Hotspots
1e-05	0.592439	0.497071	-0.523507	0.770877	3	93512	30	1300176	92	HNPCEpiC	epithelium	hotspots	Hotspots
1e-05	1.43735	0.498147	0.362802	0.535573	6	121576	30	1300176	421	Fetal_Muscle_Arm	fetal_muscle	hotspots	Hotspots
1e-05	1.48091	0.499249	0.392658	0.581138	5	90479	30	1300176	109	Jurkat	blood	hotspots	Hotspots
1e-05	1.67887	0.50337	0.518121	0.774243	2	34930	30	1300176	814	Fetal_Stomach	fetal_stomach	peaks	Peaks
1e-05	1.42981	0.505737	0.357543	0.537262	6	118472	30	1300176	515	Fetal_Stomach	fetal_stomach	hotspots	Hotspots
1e-05	1.428	0.508027	0.356275	0.53825	6	121124	30	1300176	385	Fetal_Lung	fetal_lung	hotspots	Hotspots
1e-05	1.53696	0.508549	0.429804	0.650136	3	62801	30	1300176	938	K562	blood	H3K4me3	Histone_Modifications
1e-05	1.66894	0.509262	0.512187	0.776056	2	34884	30	1300176	766	Fetal_Placenta	fetal_placenta	peaks	Peaks
1e-05	1.65051	0.517235	0.501083	0.773739	3	36798	30	1300176	753	Fetal_Muscle_Leg	fetal_muscle	peaks	Peaks
1e-05	0.607577	0.518586	-0.498276	0.771892	3	90269	30	1300176	72	HEEpiC	epithelium	hotspots	Hotspots
1e-05	1.45538	0.518917	0.375266	0.581794	5	91201	30	1300176	583	Penis_Foreskin_Fibroblast_Primary_Cells	fibroblast	hotspots	Hotspots
1e-05	1.64507	0.520126	0.497785	0.773977	3	36667	30	1300176	634	Fetal_Heart	fetal_heart	peaks	Peaks
1e-05	1.64257	0.521049	0.496259	0.773315	3	37154	30	1300176	724	Fetal_Muscle_Arm	fetal_muscle	peaks	Peaks
1e-05	1.40922	0.522121	0.343038	0.535929	6	124473	30	1300176	456	Fetal_Muscle_Leg	fetal_muscle	hotspots	Hotspots
1e-05	1.4441	0.525643	0.367487	0.57902	5	91772	30	1300176	81	HL-60	blood	hotspots	Hotspots
1e-05	1.44796	0.525763	0.370159	0.583398	5	89315	30	1300176	145	HPDE6-E6E7	pancreatic_duct	hotspots	Hotspots
1e-05	1.62694	0.529017	0.486701	0.773146	2	38167	30	1300176	619	Fetal_Brain	fetal_brain	peaks	Peaks
1e-05	1.37505	0.530408	0.318488	0.507645	25	1024147	30	1300176	976	H1HESC	es_cell	REPRESSED	Chromatin_States
1e-05	1.62418	0.530624	0.485003	0.773461	3	37186	30	1300176	748	Fetal_Muscle_Leg	fetal_muscle	peaks	Peaks
1e-05	1.39886	0.530634	0.335655	0.535301	6	124397	30	1300176	463	Fetal_Muscle_Trunk	fetal_muscle,_trunk	hotspots	Hotspots
1e-05	1.44227	0.532883	0.366218	0.587254	4	88888	30	1300176	559	iPS_DF_19.7	ips_cell	hotspots	Hotspots
1e-05	1.61876	0.533239	0.481661	0.773045	3	37742	30	1300176	746	Fetal_Muscle_Back	fetal_muscle	peaks	Peaks
1e-05	1.39229	0.533363	0.33095	0.531321	6	129013	30	1300176	331	Fetal_Heart	fetal_heart	hotspots	Hotspots
1e-05	1.39135	0.534455	0.330274	0.531654	6	127022	30	1300176	334	Fetal_Heart	fetal_heart	hotspots	Hotspots
1e-05	1.61529	0.53518	0.479518	0.773269	3	34993	30	1300176	167	Adult_CD4+	blood	peaks	Peaks
1e-05	1.43279	0.535215	0.359621	0.579973	5	91685	30	1300176	302	CD3_Primary_Cells	blood	hotspots	Hotspots
1e-05	1.43149	0.536187	0.358719	0.579899	5	92129	30	1300176	576	Mobilized_CD4_Primary_Cells	blood	hotspots	Hotspots
1e-05	0.526061	0.540481	-0.642339	1.04943	2	48992	30	1300176	999	GM12878	blood	tfbs	TFBS
1e-05	1.42791	0.540842	0.356214	0.582487	5	91394	30	1300176	578	Mobilized_CD56_Primary_Cells	blood	hotspots	Hotspots
1e-05	0.62528	0.543005	-0.469555	0.771945	3	92818	30	1300176	317	Fetal_Brain	fetal_brain	hotspots	Hotspots
1e-05	0.674186	0.543095	-0.394249	0.648286	4	127002	30	1300176	377	Fetal_Kidney_Left	fetal_kidney	hotspots	Hotspots
1e-05	1.60001	0.544546	0.470011	0.775656	3	37404	30	1300176	695	Fetal_Lung_Left	fetal_lung	peaks	Peaks
1e-05	1.59725	0.546706	0.468285	0.776974	2	37793	30	1300176	959	HeLa-S3	cervix	CTCF	Chromatin_States
1e-05	0.630661	0.547478	-0.460987	0.766339	3	86436	30	1300176	579	Mobilized_CD8_Primary_Cells	blood	hotspots	Hotspots
1e-05	1.42014	0.547537	0.350755	0.583178	5	91794	30	1300176	508	Fetal_Stomach	fetal_stomach	hotspots	Hotspots
1e-05	1.47443	0.550502	0.388275	0.650368	4	63015	30	1300176	301	CD3_Primary_Cells	blood	hotspots	Hotspots
1e-05	0.636295	0.550603	-0.452093	0.757457	2	96591	30	1300176	904	K562	blood	H2AFZ	Histone_Modifications
1e-05	0.632215	0.551837	-0.458525	0.770619	3	87638	30	1300176	292	Breast_vHMEC	breast	hotspots	Hotspots
1e-05	1.47233	0.552388	0.386849	0.651059	4	62605	30	1300176	300	CD3_Primary_Cells	blood	hotspots	Hotspots
1e-05	1.86351	0.552729	0.622463	1.04849	1	16219	30	1300176	995	HeLa-S3	cervix	WEAK_ENHANCER	Chromatin_States
1e-05	1.37281	0.553467	0.316861	0.53472	6	127173	30	1300176	445	Fetal_Muscle_Back	fetal_muscle	hotspots	Hotspots
1e-05	1.37472	0.553596	0.318247	0.537234	6	132970	30	1300176	324	Fetal_Brain	fetal_brain	hotspots	Hotspots
1e-05	0.686426	0.554027	-0.376257	0.635852	4	140224	30	1300176	925	HUVEC	blood_vessel	H3K4me1	Histone_Modifications
1e-05	0.68072	0.555382	-0.384605	0.652187	4	131719	30	1300176	64	HA-sp	spinal_cord	hotspots	Hotspots
1e-05	0.636033	0.555823	-0.452505	0.768185	3	88114	30	1300176	582	Penis_Foreskin_Fibroblast_Primary_Cells	fibroblast	hotspots	Hotspots
1e-05	0.683994	0.558647	-0.379806	0.649403	4	128829	30	1300176	432	Fetal_Muscle_Arm	fetal_muscle	hotspots	Hotspots
1e-05	0.542018	0.559583	-0.612455	1.04969	1	47875	30	1300176	1001	HeLa-S3	cervix	tfbs	TFBS
1e-05	1.5702	0.559726	0.4512	0.773599	3	38189	30	1300176	633	Fetal_Heart	fetal_heart	peaks	Peaks
1e-05	0.714752	0.560176	-0.33582	0.576435	6	168567	30	1300176	460	Fetal_Muscle_Lower_Limb_Skeletal	fetal_muscle,_lower_limb	hotspots	Hotspots
1e-05	0.543781	0.560739	-0.609208	1.04721	2	49653	30	1300176	734	Fetal_Muscle_Back	fetal_muscle	peaks	Peaks
1e-05	1.56911	0.561169	0.450508	0.775259	3	36854	30	1300176	857	iPS_DF_19.11	ips_cell	peaks	Peaks
1e-05	1.83278	0.564805	0.605831	1.0523	1	15008	30	1300176	23	HMVEC-LLy	blood_vessel	footprints	Footprints
1e-05	1.38999	0.565259	0.329297	0.572642	4	101580	30	1300176	948	K562	blood	H3K9ac	Histone_Modifications
1e-05	0.643471	0.56803	-0.440879	0.772178	3	86003	30	1300176	98	HRE	epithelium	hotspots	Hotspots
1e-05	1.29089	0.568644	0.255334	0.447915	23	910033	30	1300176	979	HUVEC	blood_vessel	REPRESSED	Chromatin_States
1e-05	1.35675	0.568822	0.305094	0.535453	6	124854	30	1300176	382	Fetal_Kidney_Right	fetal_kidney	hotspots	Hotspots
1e-05	0.647133	0.570531	-0.435203	0.767189	3	88002	30	1300176	452	Fetal_Muscle_Leg	fetal_muscle	hotspots	Hotspots
1e-05	1.35608	0.570542	0.304597	0.536967	6	124960	30	1300176	514	Fetal_Stomach	fetal_stomach	hotspots	Hotspots
1e-05	0.692895	0.571914	-0.366876	0.64907	4	121333	30	1300176	362	Fetal_Intestine_Small	fetal_intestine,_small	hotspots	Hotspots
1e-05	1.44427	0.572175	0.367604	0.650798	3	65294	30	1300176	87	HMVEC-dLy-Ad	blood_vessel	hotspots	Hotspots
1e-05	1.54847	0.572469	0.437268	0.774722	3	37383	30	1300176	845	H1	es_cell	peaks	Peaks
1e-05	0.694404	0.573415	-0.364702	0.64775	4	127415	30	1300176	458	Fetal_Muscle_Leg	fetal_muscle	hotspots	Hotspots
1e-05	1.54058	0.576477	0.432156	0.773729	3	38669	30	1300176	710	Fetal_Lung_Right	fetal_lung	peaks	Peaks
1e-05	1.32615	0.577876	0.282284	0.507257	6	150848	30	1300176	914	HepG2	liver	H3K27me3	Histone_Modifications
1e-05	0.65234	0.580114	-0.427189	0.772189	2	84875	30	1300176	124	SAEC	epithelium	hotspots	Hotspots
1e-05	1.53559	0.58119	0.428912	0.777512	3	37849	30	1300176	767	Fetal_Placenta	fetal_placenta	peaks	Peaks
1e-05	0.560655	0.581468	-0.57865	1.04972	2	48277	30	1300176	745	Fetal_Muscle_Back	fetal_muscle	peaks	Peaks
1e-05	0.699352	0.582575	-0.357602	0.650626	4	126742	30	1300176	418	Fetal_Muscle_Arm	fetal_muscle	hotspots	Hotspots
1e-05	0.65582	0.583075	-0.421869	0.768574	3	87139	30	1300176	116	NHDF-neo	skin	hotspots	Hotspots
1e-05	1.37773	0.583917	0.32044	0.585094	5	93941	30	1300176	314	Fetal_Adrenal_Gland	fetal_adrenal_gland	hotspots	Hotspots
1e-05	1.33805	0.583927	0.291213	0.531743	6	130474	30	1300176	337	Fetal_Heart	fetal_heart	hotspots	Hotspots
1e-05	0.656234	0.584311	-0.421238	0.769949	3	85444	30	1300176	62	HAEpiC	epithelium	hotspots	Hotspots
1e-05	1.33557	0.586553	0.289359	0.532067	6	123966	30	1300176	139	GM19238	blood	hotspots	Hotspots
1e-05	0.660754	0.588475	-0.414373	0.765872	3	84292	30	1300176	113	NB4	blood	hotspots	Hotspots
1e-05	1.36973	0.589909	0.314616	0.583738	5	94473	30	1300176	403	Fetal_Lung_Left	fetal_lung	hotspots	Hotspots
1e-05	1.51592	0.589946	0.416024	0.771967	3	41089	30	1300176	801	Fetal_Spinal_Cord	fetal_spinal_cord	peaks	Peaks
1e-05	1.32831	0.593725	0.283908	0.532215	6	131941	30	1300176	332	Fetal_Heart	fetal_heart	hotspots	Hotspots
1e-05	1.42015	0.595056	0.35076	0.659915	3	65719	30	1300176	1002	HepG2	liver	tfbs	TFBS
1e-05	1.26933	0.595812	0.238486	0.449606	12	481720	30	1300176	895			Intergenic	Genic
1e-05	1.32819	0.596175	0.28382	0.535601	6	130195	30	1300176	431	Fetal_Muscle_Arm	fetal_muscle	hotspots	Hotspots
1e-05	0.708421	0.59656	-0.344716	0.651202	4	126088	30	1300176	448	Fetal_Muscle_Leg	fetal_muscle	hotspots	Hotspots
1e-05	1.30642	0.600138	0.26729	0.509899	8	159080	30	1300176	153	Melano	skin	hotspots	Hotspots
1e-05	1.73573	0.600438	0.551428	1.0528	1	15189	30	1300176	228	Th2	blood	peaks	Peaks
1e-05	1.32203	0.60201	0.279172	0.535313	6	126707	30	1300176	365	Fetal_Intestine_Small	fetal_intestine,_small	hotspots	Hotspots
1e-05	1.49962	0.60202	0.405209	0.77701	3	39709	30	1300176	842	H1_BMP4_Derived_Mesendoderm_Cultured_Cells	es_cell	peaks	Peaks
1e-05	1.7257	0.604286	0.545632	1.05284	1	15336	30	1300176	610	CD8_Primary_Cells	blood	peaks	Peaks
1e-05	1.31311	0.60595	0.272402	0.528051	6	127980	30	1300176	136	GM12891	blood	hotspots	Hotspots
1e-05	1.48927	0.606715	0.398284	0.773716	3	39768	30	1300176	781	Fetal_Renal_Cortex_Right	fetal_renal_cortex	peaks	Peaks
1e-05	0.674724	0.607835	-0.393452	0.766715	3	83023	30	1300176	88	HMVEC-dLy-Neo	blood_vessel	hotspots	Hotspots
1e-05	0.674858	0.609301	-0.393253	0.769467	3	82720	30	1300176	557	IMR90	lung	hotspots	Hotspots
1e-05	0.776442	0.610679	-0.253033	0.497016	8	266918	30	1300176	894			Downstream	Genic
1e-05	1.34499	0.611017	0.296389	0.582728	5	97703	30	1300176	402	Fetal_Lung_Left	fetal_lung	hotspots	Hotspots
1e-05	0.588153	0.612494	-0.530768	1.04788	2	45475	30	1300176	776	Fetal_Renal_Cortex	fetal_renal_cortex	peaks	Peaks
1e-05	1.31086	0.613518	0.270681	0.535942	6	129455	30	1300176	354	Fetal_Intestine_Small	fetal_intestine,_small	hotspots	Hotspots
1e-05	0.678226	0.61385	-0.388275	0.769494	3	83623	30	1300176	120	PANC-1	pancreas	hotspots	Hotspots
1e-05	1.47689	0.614445	0.389938	0.774088	3	39856	30	1300176	785	Fetal_Renal_Pelvis	fetal_renal_pelvis	peaks	Peaks
1e-05	1.34242	0.614711	0.294477	0.585022	5	99909	30	1300176	100	HRPEpiC	epithelium	hotspots	Hotspots
1e-05	1.47281	0.616435	0.387172	0.772939	3	40548	30	1300176	636	Fetal_Heart	fetal_heart	peaks	Peaks
1e-05	1.47198	0.617652	0.386611	0.774491	3	40260	30	1300176	685	Fetal_Lung	fetal_lung	peaks	Peaks
1e-05	1.33566	0.618804	0.289427	0.581709	5	98692	30	1300176	524	Fetal_Thymus	fetal_thymus	hotspots	Hotspots
1e-05	0.724855	0.621364	-0.321784	0.651493	4	121153	30	1300176	63	HA-h	brain_hippocampus	hotspots	Hotspots
1e-05	1.29981	0.625578	0.262219	0.537379	6	129260	30	1300176	483	Fetal_Renal_Cortex_Right	fetal_renal_cortex	hotspots	Hotspots
1e-05	1.36494	0.626702	0.311108	0.639648	3	81234	30	1300176	942	K562	blood	H3K79me2	Histone_Modifications
1e-05	0.68921	0.627117	-0.372209	0.766195	3	81846	30	1300176	91	HMVEC-LLy	blood_vessel	hotspots	Hotspots
1e-05	0.689463	0.628567	-0.371842	0.768674	3	80012	30	1300176	58	GM12864	blood	hotspots	Hotspots
1e-05	0.602676	0.628894	-0.506375	1.04778	2	43879	30	1300176	784	Fetal_Renal_Pelvis	fetal_renal_pelvis	peaks	Peaks
1e-05	0.604232	0.631032	-0.503797	1.04898	2	44350	30	1300176	713	Fetal_Lung_Right	fetal_lung	peaks	Peaks
1e-05	0.734624	0.633302	-0.308396	0.646419	4	115794	30	1300176	160	Stellate	liver	hotspots	Hotspots
1e-05	0.606993	0.633595	-0.499239	1.04734	2	44467	30	1300176	635	Fetal_Heart	fetal_heart	peaks	Peaks
1e-05	1.29101	0.634434	0.255421	0.537169	6	133306	30	1300176	397	Fetal_Lung_Left	fetal_lung	hotspots	Hotspots
1e-05	0.694328	0.634484	-0.364812	0.767338	3	80176	30	1300176	525	Fetal_Thymus	fetal_thymus	hotspots	Hotspots
1e-05	1.64912	0.634693	0.500244	1.05285	2	16345	30	1300176	3	CD34+	blood	footprints	Footprints
1e-05	1.43776	0.635775	0.363087	0.766631	3	41169	30	1300176	934	H1HESC	es_cell	H3K4me3	Histone_Modifications
1e-05	1.31321	0.635851	0.272473	0.575436	5	103622	30	1300176	927	GM12878	blood	H3K4me2	Histone_Modifications
1e-05	0.609552	0.636796	-0.495031	1.04839	2	44917	30	1300176	758	Fetal_Muscle_Leg	fetal_muscle	peaks	Peaks
1e-05	0.76374	0.636914	-0.269528	0.571012	5	172847	30	1300176	982	H1HESC	es_cell	TRANSCRIBED	Chromatin_States
1e-05	0.808467	0.641377	-0.212615	0.456477	23	1037351	30	1300176	980	K562	blood	REPRESSED	Chromatin_States
1e-05	0.617792	0.641771	-0.481603	1.03521	1	54984	30	1300176	949	GM12878	blood	H3K9me3	Histone_Modifications
1e-05	1.6304	0.642133	0.488824	1.05187	1	17003	30	1300176	22	HMVEC-dLy-Neo	blood_vessel	footprints	Footprints
1e-05	1.31221	0.642836	0.271714	0.585923	5	101201	30	1300176	585	Penis_Foreskin_Keratinocyte_Primary_Cells	skin	hotspots	Hotspots
1e-05	1.43093	0.642961	0.358327	0.772985	3	40976	30	1300176	770	Fetal_Renal_Cortex	fetal_renal_cortex	peaks	Peaks
1e-05	0.700706	0.642969	-0.355667	0.767265	3	78902	30	1300176	577	Mobilized_CD4_Primary_Cells	blood	hotspots	Hotspots
1e-05	0.702532	0.647071	-0.353065	0.771162	3	81520	30	1300176	540	Fibroblasts_Fetal_Skin_Upper_Back	fibroblast	hotspots	Hotspots
1e-05	0.619819	0.648299	-0.478328	1.04868	2	42356	30	1300176	769	Fetal_Renal_Cortex	fetal_renal_cortex	peaks	Peaks
1e-05	0.619811	0.648729	-0.478341	1.05008	2	43130	30	1300176	670	Fetal_Kidney	fetal_kidney	peaks	Peaks
1e-05	1.27371	0.650473	0.241932	0.533942	6	135694	30	1300176	462	Fetal_Muscle_Trunk	fetal_muscle,_trunk	hotspots	Hotspots
1e-05	0.74492	0.651762	-0.294478	0.652488	4	118295	30	1300176	589	Penis_Foreskin_Melanocyte_Primary_Cells	skin	hotspots	Hotspots
1e-05	1.60664	0.652032	0.474144	1.05145	1	16263	30	1300176	604	CD4_Primary_Cells	blood	peaks	Peaks
1e-05	0.623235	0.65277	-0.472832	1.05093	1	43564	30	1300176	706	Fetal_Lung_Left	fetal_lung	peaks	Peaks
1e-05	0.706896	0.653237	-0.346871	0.772077	3	79534	30	1300176	43	AG04449	skin	hotspots	Hotspots
1e-05	1.27159	0.65337	0.240268	0.535016	6	135711	30	1300176	433	Fetal_Muscle_Arm	fetal_muscle	hotspots	Hotspots
1e-05	1.41325	0.65383	0.345891	0.771307	3	41284	30	1300176	786	Fetal_Renal_Pelvis	fetal_renal_pelvis	peaks	Peaks
1e-05	0.747457	0.654544	-0.291079	0.650517	4	115557	30	1300176	356	Fetal_Intestine_Small	fetal_intestine,_small	hotspots	Hotspots
1e-05	1.29655	0.655709	0.259711	0.582513	5	99363	30	1300176	364	Fetal_Intestine_Small	fetal_intestine,_small	hotspots	Hotspots
1e-05	1.40469	0.658798	0.339817	0.769561	3	42196	30	1300176	937	HUVEC	blood_vessel	H3K4me3	Histone_Modifications
1e-05	0.711876	0.65912	-0.339852	0.770414	3	80813	30	1300176	531	Fibroblasts_Fetal_Skin_Biceps_Left	fibroblast	hotspots	Hotspots
1e-05	1.26373	0.661292	0.234071	0.534249	6	136743	30	1300176	430	Fetal_Muscle_Arm	fetal_muscle	hotspots	Hotspots
1e-05	0.632139	0.661843	-0.458646	1.04865	2	43307	30	1300176	754	Fetal_Muscle_Leg	fetal_muscle	peaks	Peaks
1e-05	1.40054	0.663107	0.336855	0.773263	3	42807	30	1300176	637	Fetal_Heart	fetal_heart	peaks	Peaks
1e-05	1.40082	0.663394	0.337057	0.774432	3	42151	30	1300176	699	Fetal_Lung_Left	fetal_lung	peaks	Peaks
1e-05	1.32011	0.663953	0.277718	0.639222	4	77935	30	1300176	905	GM12878	blood	H3K27ac	Histone_Modifications
1e-05	0.633469	0.664256	-0.456544	1.05183	1	40851	30	1300176	1000	H1HESC	es_cell	tfbs	TFBS
1e-05	0.753729	0.664389	-0.282722	0.651642	4	116259	30	1300176	374	Fetal_Kidney_Left	fetal_kidney	hotspots	Hotspots
1e-05	1.26187	0.664713	0.232598	0.536663	6	135302	30	1300176	405	Fetal_Lung_Left	fetal_lung	hotspots	Hotspots
1e-05	0.755791	0.665844	-0.27999	0.648336	4	118947	30	1300176	443	Fetal_Muscle_Back	fetal_muscle	hotspots	Hotspots
1e-05	0.635726	0.665987	-0.452987	1.0494	2	42688	30	1300176	735	Fetal_Muscle_Back	fetal_muscle	peaks	Peaks
1e-05	0.639262	0.669784	-0.447441	1.04923	2	42737	30	1300176	752	Fetal_Muscle_Leg	fetal_muscle	peaks	Peaks
1e-05	1.25485	0.669848	0.227017	0.532458	7	131404	30	1300176	147	Huh-7.5	liver	hotspots	Hotspots
1e-05	1.56283	0.67125	0.446501	1.05199	2	16755	30	1300176	605	CD4_Primary_Cells	blood	peaks	Peaks
1e-05	1.38636	0.672797	0.326685	0.773561	3	42395	30	1300176	674	Fetal_Kidney_Left	fetal_kidney	peaks	Peaks
1e-05	0.643059	0.673766	-0.441519	1.04878	2	42508	30	1300176	743	Fetal_Muscle_Back	fetal_muscle	peaks	Peaks
1e-05	1.25143	0.674299	0.224285	0.533686	6	138322	30	1300176	426	Fetal_Muscle_Arm	fetal_muscle	hotspots	Hotspots
1e-05	1.27513	0.675539	0.243048	0.58068	5	99603	30	1300176	518	Fetal_Thymus	fetal_thymus	hotspots	Hotspots
1e-05	1.55217	0.6761	0.439654	1.05233	2	18358	30	1300176	0	AG10803	skin	footprints	Footprints
1e-05	0.72723	0.679313	-0.318513	0.77047	3	76434	30	1300176	571	Mobilized_CD34_Primary_Cells	blood	hotspots	Hotspots
1e-05	0.649782	0.681025	-0.431118	1.04878	2	42047	30	1300176	732	Fetal_Muscle_Arm	fetal_muscle	peaks	Peaks
1e-05	1.30513	0.682839	0.266306	0.651764	4	68888	30	1300176	564	Mobilized_CD34_Primary_Cells	blood	hotspots	Hotspots
1e-05	0.654551	0.686027	-0.423806	1.04837	2	40679	30	1300176	789	Fetal_Renal_Pelvis	fetal_renal_pelvis	peaks	Peaks
1e-05	0.655236	0.686821	-0.42276	1.04858	2	41735	30	1300176	632	Fetal_Heart	fetal_heart	peaks	Peaks
1e-05	0.733657	0.687057	-0.309714	0.768804	3	74215	30	1300176	563	Mobilized_CD34_Primary_Cells	blood	hotspots	Hotspots
1e-05	0.656231	0.688101	-0.421242	1.04934	2	41506	30	1300176	761	Fetal_Muscle_Trunk	fetal_muscle,_trunk	peaks	Peaks
1e-05	0.659398	0.691031	-0.416428	1.04773	2	40956	30	1300176	719	Fetal_Muscle_Arm	fetal_muscle	peaks	Peaks
1e-05	1.35796	0.692387	0.305986	0.77344	3	43266	30	1300176	783	Fetal_Renal_Cortex_Right	fetal_renal_cortex	peaks	Peaks
1e-05	1.23413	0.695983	0.210364	0.53836	6	141742	30	1300176	323	Fetal_Brain	fetal_brain	hotspots	Hotspots
1e-05	0.664149	0.696496	-0.409248	1.04921	2	40349	30	1300176	714	Fetal_Lung_Right	fetal_lung	peaks	Peaks
1e-05	1.25452	0.697558	0.226753	0.583484	5	106347	30	1300176	327	Fetal_Brain	fetal_brain	hotspots	Hotspots
1e-05	0.665953	0.698362	-0.406537	1.04904	1	39864	30	1300176	679	Fetal_Kidney_Right	fetal_kidney	peaks	Peaks
1e-05	0.666414	0.698591	-0.405845	1.04809	2	41364	30	1300176	750	Fetal_Muscle_Leg	fetal_muscle	peaks	Peaks
1e-05	1.50094	0.69953	0.40609	1.05217	1	18537	30	1300176	24	HPAF	blood_vessel	footprints	Footprints
1e-05	0.667203	0.699676	-0.404661	1.049	2	40909	30	1300176	756	Fetal_Muscle_Leg	fetal_muscle	peaks	Peaks
1e-05	0.668473	0.701256	-0.402759	1.04987	2	40022	30	1300176	705	Fetal_Lung_Left	fetal_lung	peaks	Peaks
1e-05	0.669154	0.701629	-0.40174	1.0486	2	39725	30	1300176	791	Fetal_Renal_Pelvis_Left	fetal_renal_pelvis	peaks	Peaks
1e-05	0.745849	0.702932	-0.293232	0.768901	3	73483	30	1300176	572	Mobilized_CD34_Primary_Cells	blood	hotspots	Hotspots
1e-05	1.18596	0.704452	0.17055	0.449625	8	248200	30	1300176	916	K562	blood	H3K27me3	Histone_Modifications
1e-05	0.673531	0.706069	-0.395221	1.04794	2	39854	30	1300176	795	Fetal_Renal_Pelvis_Right	fetal_renal_pelvis	peaks	Peaks
1e-05	0.673803	0.70679	-0.394818	1.04957	2	40617	30	1300176	757	Fetal_Muscle_Leg	fetal_muscle	peaks	Peaks
1e-05	0.674549	0.707345	-0.39371	1.04871	2	40846	30	1300176	755	Fetal_Muscle_Leg	fetal_muscle	peaks	Peaks
1e-05	1.33541	0.707808	0.28924	0.771714	3	43868	30	1300176	675	Fetal_Kidney_Left	fetal_kidney	peaks	Peaks
1e-05	0.676428	0.709544	-0.390929	1.04956	2	39853	30	1300176	612	Fetal_Adrenal_Gland	fetal_adrenal_gland	peaks	Peaks
1e-05	0.678502	0.71058	-0.387868	1.04525	2	38380	30	1300176	274	iPS	ips_cell	peaks	Peaks
1e-05	1.46924	0.714589	0.384746	1.05208	2	17681	30	1300176	594	CD19_Primary_Cells	blood	peaks	Peaks
1e-05	0.68137	0.714704	-0.383649	1.04953	2	40256	30	1300176	731	Fetal_Muscle_Arm	fetal_muscle	peaks	Peaks
1e-05	0.754739	0.714735	-0.281384	0.76985	2	76447	30	1300176	539	Fibroblasts_Fetal_Skin_Scalp	fibroblast	hotspots	Hotspots
1e-05	0.682958	0.716054	-0.381322	1.04834	2	39611	30	1300176	760	Fetal_Muscle_Trunk	fetal_muscle,_trunk	peaks	Peaks
1e-05	0.682923	0.716309	-0.381373	1.04947	2	39189	30	1300176	700	Fetal_Lung_Left	fetal_lung	peaks	Peaks
1e-05	0.755748	0.716605	-0.280048	0.771482	3	75138	30	1300176	404	Fetal_Lung_Left	fetal_lung	hotspots	Hotspots
1e-05	1.46433	0.716994	0.381397	1.05219	1	17784	30	1300176	602	CD4_Primary_Cells	blood	peaks	Peaks
1e-05	0.790598	0.717713	-0.234966	0.649945	4	112354	30	1300176	367	Fetal_Kidney	fetal_kidney	hotspots	Hotspots
1e-05	0.68531	0.718535	-0.377884	1.04846	2	39989	30	1300176	666	Fetal_Kidney	fetal_kidney	peaks	Peaks
1e-05	0.694434	0.728171	-0.364658	1.0492	2	40582	30	1300176	622	Fetal_Brain	fetal_brain	peaks	Peaks
1e-05	1.30969	0.728769	0.269789	0.77802	3	45143	30	1300176	200	hESCT0	es_cell	peaks	Peaks
1e-05	0.771275	0.730867	-0.25971	0.75503	2	88711	30	1300176	939	GM12878	blood	H3K79me2	Histone_Modifications
1e-05	1.43555	0.731221	0.361547	1.05253	1	18308	30	1300176	608	CD8_Primary_Cells	blood	peaks	Peaks
1e-05	0.768023	0.732088	-0.263936	0.770955	3	75561	30	1300176	532	Fibroblasts_Fetal_Skin_Biceps_Right	fibroblast	hotspots	Hotspots
1e-05	0.697922	0.732138	-0.359648	1.05073	2	39277	30	1300176	717	Fetal_Muscle_Arm	fetal_muscle	peaks	Peaks
1e-05	0.702024	0.732811	-0.353788	1.03632	1	46884	30	1300176	918	H1HESC	es_cell	H3K36me3	Histone_Modifications
1e-05	0.700966	0.734711	-0.355295	1.04849	2	38126	30	1300176	672	Fetal_Kidney	fetal_kidney	peaks	Peaks
1e-05	1.21668	0.736093	0.196124	0.581914	5	108529	30	1300176	128	WERI-Rb-1	eye	hotspots	Hotspots
1e-05	0.704491	0.736252	-0.35028	1.03996	1	41961	30	1300176	967	HUVEC	blood_vessel	ENHANCER	Chromatin_States
1e-05	0.702586	0.736289	-0.352988	1.04815	2	39096	30	1300176	730	Fetal_Muscle_Arm	fetal_muscle	peaks	Peaks
1e-05	0.771639	0.736782	-0.259238	0.771272	3	71999	30	1300176	567	Mobilized_CD34_Primary_Cells	blood	hotspots	Hotspots
1e-05	0.704249	0.738277	-0.350623	1.04934	1	38114	30	1300176	698	Fetal_Lung_Left	fetal_lung	peaks	Peaks
1e-05	0.705071	0.739323	-0.349456	1.0502	2	37989	30	1300176	708	Fetal_Lung_Right	fetal_lung	peaks	Peaks
1e-05	1.21195	0.740706	0.192233	0.580908	5	107974	30	1300176	428	Fetal_Muscle_Arm	fetal_muscle	hotspots	Hotspots
1e-05	0.706982	0.741516	-0.34675	1.05125	2	37698	30	1300176	881	Penis_Foreskin_Fibroblast_Primary_Cells	fibroblast	peaks	Peaks
1e-05	0.708992	0.74301	-0.343911	1.04893	2	38850	30	1300176	720	Fetal_Muscle_Arm	fetal_muscle	peaks	Peaks
1e-05	1.41102	0.743459	0.344314	1.05206	2	18545	30	1300176	601	CD3_Primary_Cells	blood	peaks	Peaks
1e-05	0.863158	0.743908	-0.147158	0.450461	10	386555	30	1300176	985	HUVEC	blood_vessel	TRANSCRIBED	Chromatin_States
1e-05	0.872181	0.744382	-0.136758	0.419432	20	921440	30	1300176	977	HeLa-S3	cervix	REPRESSED	Chromatin_States
1e-05	0.7127	0.746697	-0.338695	1.0486	2	38285	30	1300176	739	Fetal_Muscle_Back	fetal_muscle	peaks	Peaks
1e-05	1.18621	0.750842	0.17076	0.537777	6	137614	30	1300176	41	A549	epithelium	hotspots	Hotspots
1e-05	0.717265	0.751656	-0.33231	1.0501	2	37967	30	1300176	696	Fetal_Lung_Left	fetal_lung	peaks	Peaks
1e-05	0.717943	0.752161	-0.331365	1.04932	2	36946	30	1300176	653	Fetal_Intestine_Small	fetal_intestine,_small	peaks	Peaks
1e-05	0.718553	0.75245	-0.330516	1.04789	2	37306	30	1300176	798	Fetal_Renal_Pelvis_Right	fetal_renal_pelvis	peaks	Peaks
1e-05	0.718561	0.752751	-0.330505	1.04918	2	39597	30	1300176	618	Fetal_Brain	fetal_brain	peaks	Peaks
1e-05	1.20072	0.753228	0.18292	0.581835	5	109143	30	1300176	464	Fetal_Muscle_Upper_Limb_Skeletal	fetal_muscle	hotspots	Hotspots
1e-05	0.72269	0.756986	-0.324775	1.04955	1	36227	30	1300176	860	iPS_DF_6.9	ips_cell	peaks	Peaks
1e-05	0.722976	0.757115	-0.324379	1.04885	2	37582	30	1300176	725	Fetal_Muscle_Arm	fetal_muscle	peaks	Peaks
1e-05	0.723192	0.75726	-0.32408	1.04853	1	36613	30	1300176	782	Fetal_Renal_Cortex_Right	fetal_renal_cortex	peaks	Peaks
1e-05	1.22186	0.758667	0.200376	0.652198	4	73831	30	1300176	574	Mobilized_CD34_Primary_Cells	blood	hotspots	Hotspots
1e-05	1.21849	0.762949	0.197612	0.655189	4	73388	30	1300176	547	H1	es_cell	hotspots	Hotspots
1e-05	1.37332	0.76325	0.317234	1.05318	1	19584	30	1300176	195	HCT-116	colon	peaks	Peaks
1e-05	0.730512	0.765289	-0.31401	1.05181	1	37465	30	1300176	958	H1HESC	es_cell	CTCF	Chromatin_States
1e-05	0.733172	0.768284	-0.310375	1.05348	2	36733	30	1300176	883	Penis_Foreskin_Keratinocyte_Primary_Cells	skin	peaks	Peaks
1e-05	0.734332	0.768807	-0.308794	1.05055	2	36460	30	1300176	882	Penis_Foreskin_Fibroblast_Primary_Cells	fibroblast	peaks	Peaks
1e-05	0.735936	0.769828	-0.306612	1.04789	2	37049	30	1300176	631	Fetal_Heart	fetal_heart	peaks	Peaks
1e-05	0.737242	0.771321	-0.304839	1.04883	2	37054	30	1300176	762	Fetal_Muscle_Trunk	fetal_muscle,_trunk	peaks	Peaks
1e-05	0.738179	0.772196	-0.303569	1.04858	2	35450	30	1300176	661	Fetal_Intestine_Small	fetal_intestine,_small	peaks	Peaks
1e-05	0.846559	0.772221	-0.166575	0.575446	5	153370	30	1300176	333	Fetal_Heart	fetal_heart	hotspots	Hotspots
1e-05	0.829274	0.773978	-0.187204	0.651881	4	106414	30	1300176	388	Fetal_Lung	fetal_lung	hotspots	Hotspots
1e-05	0.740198	0.77413	-0.300837	1.0483	2	37297	30	1300176	744	Fetal_Muscle_Back	fetal_muscle	peaks	Peaks
1e-05	0.744597	0.774365	-0.294913	1.02875	1	46302	30	1300176	956	K562	blood	H4K20me1	Histone_Modifications
1e-05	0.806899	0.77596	-0.214556	0.75392	2	78836	30	1300176	924	H1HESC	es_cell	H3K4me1	Histone_Modifications
1e-05	1.24649	0.776421	0.220328	0.775842	3	46825	30	1300176	879	Penis_Foreskin_Fibroblast_Primary_Cells	fibroblast	peaks	Peaks
1e-05	1.24339	0.777678	0.21784	0.771532	3	45679	30	1300176	199	HESC	es_cell	peaks	Peaks
1e-05	0.7438	0.777728	-0.295984	1.04854	1	35866	30	1300176	669	Fetal_Kidney	fetal_kidney	peaks	Peaks
1e-05	0.743653	0.778047	-0.296181	1.05079	1	36160	30	1300176	704	Fetal_Lung_Left	fetal_lung	peaks	Peaks
1e-05	1.17712	0.77929	0.163073	0.581894	5	109207	30	1300176	344	Fetal_Intestine_Large	fetal_intestine,_large	hotspots	Hotspots
1e-05	0.746446	0.780466	-0.292432	1.04922	2	36862	30	1300176	738	Fetal_Muscle_Back	fetal_muscle	peaks	Peaks
1e-05	0.749721	0.783529	-0.288054	1.04853	2	36701	30	1300176	729	Fetal_Muscle_Arm	fetal_muscle	peaks	Peaks
1e-05	0.749777	0.783683	-0.287979	1.04902	2	34986	30	1300176	284	ProgFib	skin	peaks	Peaks
1e-05	0.750192	0.784459	-0.287426	1.05087	1	36164	30	1300176	614	Fetal_Adrenal_Gland	fetal_adrenal_gland	peaks	Peaks
1e-05	0.752014	0.785778	-0.285	1.04858	2	36559	30	1300176	630	Fetal_Heart	fetal_heart	peaks	Peaks
1e-05	1.32825	0.787374	0.283864	1.05243	1	20623	30	1300176	217	HPAEC	blood_vessel	peaks	Peaks
1e-05	0.839348	0.787529	-0.17513	0.649784	4	102979	30	1300176	345	Fetal_Intestine_Large	fetal_intestine,_large	hotspots	Hotspots
1e-05	0.753666	0.788139	-0.282806	1.05239	2	36378	30	1300176	240	NHDF-Ad	skin	peaks	Peaks
1e-05	0.754651	0.788834	-0.281499	1.05106	2	36788	30	1300176	840	Fibroblasts_Fetal_Skin_Upper_Back	fibroblast	peaks	Peaks
1e-05	0.893488	0.78947	-0.112622	0.421809	17	747458	30	1300176	892			Intron	Genic
1e-05	0.756434	0.790027	-0.27914	1.04831	2	36362	30	1300176	749	Fetal_Muscle_Leg	fetal_muscle	peaks	Peaks
1e-05	1.32179	0.790943	0.278985	1.05243	1	19779	30	1300176	877	Mobilized_CD56_Primary_Cells	blood	peaks	Peaks
1e-05	0.757225	0.79126	-0.278095	1.05071	1	34977	30	1300176	859	iPS_DF_4.7	ips_cell	peaks	Peaks
1e-05	1.16068	0.796822	0.149007	0.578752	5	108482	30	1300176	56	E_myoblast	muscle	hotspots	Hotspots
1e-05	1.14666	0.79697	0.136852	0.531939	7	141190	30	1300176	42	Adult_CD4+	blood	hotspots	Hotspots
1e-05	0.76391	0.797392	-0.269306	1.04901	2	35328	30	1300176	813	Fetal_Stomach	fetal_stomach	peaks	Peaks
1e-05	0.764195	0.797832	-0.268932	1.04988	1	34919	30	1300176	851	H9	es_cell	peaks	Peaks
1e-05	0.876125	0.798255	-0.132247	0.517386	6	218587	30	1300176	984	HepG2	liver	TRANSCRIBED	Chromatin_States
1e-05	0.765842	0.799057	-0.266779	1.04797	2	33997	30	1300176	822	Fetal_Thymus	fetal_thymus	peaks	Peaks
1e-05	0.8628	0.799174	-0.147573	0.580044	5	144822	30	1300176	446	Fetal_Muscle_Back	fetal_muscle	hotspots	Hotspots
1e-05	1.18084	0.800422	0.166226	0.657538	4	77667	30	1300176	718	Fetal_Muscle_Arm	fetal_muscle	peaks	Peaks
1e-05	0.766693	0.800471	-0.265669	1.05117	1	35006	30	1300176	855	IMR90	lung	peaks	Peaks
1e-05	0.864324	0.801104	-0.145808	0.57879	5	145142	30	1300176	455	Fetal_Muscle_Leg	fetal_muscle	hotspots	Hotspots
1e-05	0.768036	0.801813	-0.263919	1.05146	2	35552	30	1300176	694	Fetal_Lung	fetal_lung	peaks	Peaks
1e-05	0.771817	0.803765	-0.259007	1.04238	1	36698	30	1300176	994	H1HESC	es_cell	WEAK_ENHANCER	Chromatin_States
1e-05	0.7717	0.804885	-0.25916	1.0491	1	34645	30	1300176	788	Fetal_Renal_Pelvis	fetal_renal_pelvis	peaks	Peaks
1e-05	1.29653	0.804904	0.259695	1.05137	1	21046	30	1300176	208	HMVEC-dAd	blood_vessel	peaks	Peaks
1e-05	1.17491	0.804912	0.161196	0.652626	4	76752	30	1300176	565	Mobilized_CD34_Primary_Cells	blood	hotspots	Hotspots
1e-05	1.15274	0.805653	0.142141	0.577719	6	109544	30	1300176	151	MCF-7	breast	hotspots	Hotspots
1e-05	0.773581	0.806769	-0.256725	1.04959	2	35648	30	1300176	763	Fetal_Muscle_Upper_Limb_Skeletal	fetal_muscle	peaks	Peaks
1e-05	0.857034	0.807347	-0.154278	0.632676	4	119058	30	1300176	923	GM12878	blood	H3K4me1	Histone_Modifications
1e-05	0.852875	0.807523	-0.159142	0.65323	4	105180	30	1300176	587	Penis_Foreskin_Keratinocyte_Primary_Cells	skin	hotspots	Hotspots
1e-05	0.774896	0.808108	-0.255026	1.05006	2	33997	30	1300176	663	Fetal_Intestine_Small	fetal_intestine,_small	peaks	Peaks
1e-05	0.853777	0.808851	-0.158085	0.653489	3	105060	30	1300176	586	Penis_Foreskin_Keratinocyte_Primary_Cells	skin	hotspots	Hotspots
1e-05	0.775633	0.808898	-0.254075	1.05056	2	34722	30	1300176	707	Fetal_Lung_Right	fetal_lung	peaks	Peaks
1e-05	1.2053	0.809056	0.186731	0.772755	3	49570	30	1300176	721	Fetal_Muscle_Arm	fetal_muscle	peaks	Peaks
1e-05	1.14984	0.811408	0.139621	0.585142	5	112204	30	1300176	315	Fetal_Adrenal_Gland	fetal_adrenal_gland	hotspots	Hotspots
1e-05	1.16309	0.812231	0.151078	0.635986	4	97158	30	1300176	919	HeLa-S3	cervix	H3K36me3	Histone_Modifications
1e-05	1.1678	0.812365	0.155119	0.653475	3	81646	30	1300176	530	Fibroblasts_Fetal_Skin_Biceps_Left	fibroblast	hotspots	Hotspots
1e-05	1.14809	0.812462	0.138102	0.582089	5	109761	30	1300176	359	Fetal_Intestine_Small	fetal_intestine,_small	hotspots	Hotspots
1e-05	0.872768	0.814432	-0.136085	0.579796	5	143453	30	1300176	425	Fetal_Muscle_Arm	fetal_muscle	hotspots	Hotspots
1e-05	1.1988	0.81511	0.181322	0.775416	3	47691	30	1300176	225	HSMM	muscle	peaks	Peaks
1e-05	0.859005	0.81521	-0.151981	0.650295	4	102917	30	1300176	360	Fetal_Intestine_Small	fetal_intestine,_small	hotspots	Hotspots
1e-05	1.27628	0.816671	0.243948	1.05228	1	21361	30	1300176	211	HMVEC-dLy-Ad	blood_vessel	peaks	Peaks
1e-05	0.787885	0.820423	-0.238403	1.05023	2	35216	30	1300176	740	Fetal_Muscle_Back	fetal_muscle	peaks	Peaks
1e-05	0.791322	0.82369	-0.23405	1.05049	2	34409	30	1300176	691	Fetal_Lung	fetal_lung	peaks	Peaks
1e-05	0.793339	0.826121	-0.231505	1.05383	1	33888	30	1300176	196	HEEpiC	epithelium	peaks	Peaks
1e-05	0.794801	0.826886	-0.229663	1.05015	2	32886	30	1300176	639	Fetal_Intestine_Large	fetal_intestine,_large	peaks	Peaks
1e-05	0.795903	0.828094	-0.228279	1.05126	2	35092	30	1300176	747	Fetal_Muscle_Leg	fetal_muscle	peaks	Peaks
1e-05	0.796048	0.828111	-0.228096	1.05053	2	33209	30	1300176	803	Fetal_Spleen	fetal_spleen	peaks	Peaks
1e-05	0.79614	0.82814	-0.22798	1.05018	1	32613	30	1300176	234	K562	blood	peaks	Peaks
1e-05	0.846408	0.829175	-0.166754	0.772872	2	64574	30	1300176	258	Fibrobl	skin	peaks	Peaks
1e-05	1.13266	0.829858	0.124568	0.5797	5	115993	30	1300176	434	Fetal_Muscle_Arm	fetal_muscle	hotspots	Hotspots
1e-05	0.798444	0.830055	-0.22509	1.04873	2	34073	30	1300176	627	Fetal_Heart	fetal_heart	peaks	Peaks
1e-05	0.80032	0.831765	-0.222744	1.04851	2	33534	30	1300176	772	Fetal_Renal_Cortex	fetal_renal_cortex	peaks	Peaks
1e-05	1.14856	0.831781	0.13851	0.652062	4	77465	30	1300176	568	Mobilized_CD34_Primary_Cells	blood	hotspots	Hotspots
1e-05	1.13038	0.832151	0.122553	0.578233	5	114434	30	1300176	449	Fetal_Muscle_Leg	fetal_muscle	hotspots	Hotspots
1e-05	0.800416	0.832571	-0.222623	1.05306	1	33786	30	1300176	888	Penis_Foreskin_Melanocyte_Primary_Cells	skin	peaks	Peaks
1e-05	0.851182	0.833447	-0.161129	0.766249	3	65954	30	1300176	293	CD14_Primary_Cells	blood	hotspots	Hotspots
1e-05	0.803603	0.835059	-0.21865	1.0501	2	32874	30	1300176	645	Fetal_Intestine_Large	fetal_intestine,_large	peaks	Peaks
1e-05	0.803251	0.835095	-0.219088	1.05244	2	33614	30	1300176	194	HCPEpiC	epithelium	peaks	Peaks
1e-05	0.804785	0.83602	-0.21718	1.04924	2	33297	30	1300176	641	Fetal_Intestine_Large	fetal_intestine,_large	peaks	Peaks
1e-05	1.12828	0.836212	0.120691	0.583781	6	112081	30	1300176	373	Fetal_Kidney	fetal_kidney	hotspots	Hotspots
1e-05	1.24253	0.836265	0.21715	1.05069	2	22745	30	1300176	9	H7-hESC	es_cell	footprints	Footprints
1e-05	1.12867	0.836334	0.121041	0.585911	5	114359	30	1300176	584	Penis_Foreskin_Keratinocyte_Primary_Cells	skin	hotspots	Hotspots
1e-05	0.805374	0.837154	-0.216449	1.0531	2	34104	30	1300176	216	HNPCEpiC	epithelium	peaks	Peaks
1e-05	0.80611	0.837755	-0.215535	1.05259	1	33780	30	1300176	884	Penis_Foreskin_Keratinocyte_Primary_Cells	skin	peaks	Peaks
1e-05	0.807977	0.839498	-0.213221	1.05276	1	33395	30	1300176	886	Penis_Foreskin_Keratinocyte_Primary_Cells	skin	peaks	Peaks
1e-05	1.23651	0.83959	0.212296	1.0488	2	21442	30	1300176	817	Fetal_Thymus	fetal_thymus	peaks	Peaks
1e-05	0.812255	0.842519	-0.207941	1.04665	2	33057	30	1300176	671	Fetal_Kidney	fetal_kidney	peaks	Peaks
1e-05	0.812813	0.843351	-0.207255	1.04881	2	34180	30	1300176	733	Fetal_Muscle_Arm	fetal_muscle	peaks	Peaks
1e-05	1.1208	0.844233	0.114042	0.580418	5	112290	30	1300176	340	Fetal_Intestine_Large	fetal_intestine,_large	hotspots	Hotspots
1e-05	1.22924	0.844658	0.206395	1.05336	2	22595	30	1300176	843	H1_BMP4_Derived_Trophoblast_Cultured_Cells	es_cell	peaks	Peaks
1e-05	1.111	0.844983	0.105259	0.538342	6	145728	30	1300176	105	HUVEC	blood_vessel	hotspots	Hotspots
1e-05	0.815007	0.845377	-0.204559	1.04891	1	35687	30	1300176	617	Fetal_Brain	fetal_brain	peaks	Peaks
1e-05	0.81644	0.846755	-0.202802	1.04937	2	34080	30	1300176	742	Fetal_Muscle_Back	fetal_muscle	peaks	Peaks
1e-05	0.865573	0.849272	-0.144364	0.759619	3	69486	30	1300176	935	HeLa-S3	cervix	H3K4me3	Histone_Modifications
1e-05	1.12978	0.851062	0.122023	0.649876	4	80045	30	1300176	311	CD8_Primary_Cells	blood	hotspots	Hotspots
1e-05	1.21396	0.853403	0.193884	1.04928	1	21962	30	1300176	825	Fetal_Thymus	fetal_thymus	peaks	Peaks
1e-05	1.15335	0.85349	0.14267	0.772581	3	51306	30	1300176	736	Fetal_Muscle_Back	fetal_muscle	peaks	Peaks
1e-05	0.827859	0.857082	-0.188912	1.04899	2	31985	30	1300176	805	Fetal_Stomach	fetal_stomach	peaks	Peaks
1e-05	0.829687	0.858728	-0.186706	1.04895	1	34793	30	1300176	623	Fetal_Brain	fetal_brain	peaks	Peaks
1e-05	1.12323	0.858843	0.116209	0.653422	4	81321	30	1300176	555	IMR90	lung	hotspots	Hotspots
1e-05	0.830155	0.859378	-0.186143	1.05067	2	32136	30	1300176	197	HeLa-S3	cervix	peaks	Peaks
1e-05	1.12159	0.860754	0.114747	0.654149	4	79476	30	1300176	569	Mobilized_CD34_Primary_Cells	blood	hotspots	Hotspots
1e-05	1.19955	0.861598	0.181943	1.04361	2	23057	30	1300176	966	HepG2	liver	ENHANCER	Chromatin_States
1e-05	0.833192	0.862205	-0.182491	1.05141	1	33139	30	1300176	243	NHLF	lung	peaks	Peaks
1e-05	1.19682	0.864384	0.179668	1.05195	2	22259	30	1300176	870	Mobilized_CD34_Primary_Cells	blood	peaks	Peaks
1e-05	1.11664	0.864558	0.110322	0.646761	4	80880	30	1300176	361	Fetal_Intestine_Small	fetal_intestine,_small	hotspots	Hotspots
1e-05	1.19552	0.864923	0.178582	1.0498	1	22325	30	1300176	180	E_myoblast	muscle	peaks	Peaks
1e-05	0.837069	0.865342	-0.177848	1.04877	1	34272	30	1300176	626	Fetal_Brain	fetal_brain	peaks	Peaks
1e-05	0.837627	0.866195	-0.177182	1.05156	2	31843	30	1300176	597	CD20_Primary_Cells	blood	peaks	Peaks
1e-05	1.10086	0.868486	0.0960893	0.580314	5	117287	30	1300176	436	Fetal_Muscle_Back	fetal_muscle	hotspots	Hotspots
1e-05	0.843309	0.871241	-0.170422	1.05145	2	30974	30	1300176	872	Mobilized_CD34_Primary_Cells	blood	peaks	Peaks
1e-05	1.18495	0.871481	0.169703	1.04899	2	22436	30	1300176	806	Fetal_Stomach	fetal_stomach	peaks	Peaks
1e-05	1.18372	0.872702	0.168659	1.05263	2	22272	30	1300176	861	Mobilized_CD34_Primary_Cells	blood	peaks	Peaks
1e-05	1.18268	0.873082	0.167786	1.05034	1	21991	30	1300176	265	GM19239	blood	peaks	Peaks
1e-05	0.845959	0.873602	-0.167284	1.05154	1	32582	30	1300176	187	HA-h	brain_hippocampus	peaks	Peaks
1e-05	0.849816	0.876549	-0.162736	1.04757	2	31634	30	1300176	944	H1HESC	es_cell	H3K9ac	Histone_Modifications
1e-05	0.888061	0.877151	-0.118715	0.767974	2	62981	30	1300176	347	Fetal_Intestine_Large	fetal_intestine,_large	hotspots	Hotspots
1e-05	0.850731	0.877575	-0.161659	1.04943	1	31209	30	1300176	812	Fetal_Stomach	fetal_stomach	peaks	Peaks
1e-05	1.10518	0.878244	0.100012	0.652837	4	83147	30	1300176	97	HRCEpiC	epithelium	hotspots	Hotspots
1e-05	1.17452	0.878434	0.16086	1.05168	2	22395	30	1300176	871	Mobilized_CD34_Primary_Cells	blood	peaks	Peaks
1e-05	0.85558	0.88176	-0.155976	1.04866	2	30899	30	1300176	804	Fetal_Stomach	fetal_stomach	peaks	Peaks
1e-05	0.858814	0.884697	-0.152203	1.04955	2	31425	30	1300176	807	Fetal_Stomach	fetal_stomach	peaks	Peaks
1e-05	0.860441	0.886018	-0.15031	1.0486	1	33668	30	1300176	620	Fetal_Brain	fetal_brain	peaks	Peaks
1e-05	0.863192	0.888717	-0.147118	1.05138	1	31618	30	1300176	192	HCM	heart	peaks	Peaks
1e-05	0.864033	0.889377	-0.146145	1.0507	2	30705	30	1300176	229	HUVEC	blood_vessel	peaks	Peaks
1e-05	1.15428	0.890128	0.143478	1.03863	2	26634	30	1300176	965	HeLa-S3	cervix	ENHANCER	Chromatin_States
1e-05	0.92857	0.890286	-0.0741094	0.537247	6	176965	30	1300176	501	Fetal_Spinal_Cord	fetal_spinal_cord	hotspots	Hotspots
1e-05	1.15308	0.892341	0.142436	1.05241	2	22826	30	1300176	864	Mobilized_CD34_Primary_Cells	blood	peaks	Peaks
1e-05	0.867725	0.892658	-0.14188	1.05142	1	31154	30	1300176	856	IMR90	lung	peaks	Peaks
1e-05	1.07478	0.892965	0.0721135	0.535946	6	149656	30	1300176	110	K562	blood	hotspots	Hotspots
1e-05	1.0799	0.894719	0.0768651	0.580836	5	120156	30	1300176	442	Fetal_Muscle_Back	fetal_muscle	hotspots	Hotspots
1e-05	1.08972	0.89493	0.0859235	0.650596	4	85644	30	1300176	106	HVMF	connective	hotspots	Hotspots
1e-05	1.1486	0.895194	0.138545	1.05169	1	23127	30	1300176	182	GM12864	blood	peaks	Peaks
1e-05	0.943391	0.89773	-0.0582746	0.453394	23	1001475	30	1300176	975	GM12878	blood	REPRESSED	Chromatin_States
1e-05	0.920762	0.898507	-0.0825533	0.647235	4	98468	30	1300176	86	HMVEC-dBl-Neo	blood_vessel	hotspots	Hotspots
1e-05	1.1384	0.901961	0.129627	1.0523	2	23149	30	1300176	865	Mobilized_CD34_Primary_Cells	blood	peaks	Peaks
1e-05	0.925063	0.903466	-0.0778931	0.642238	4	101818	30	1300176	929	HeLa-S3	cervix	H3K4me2	Histone_Modifications
1e-05	0.880828	0.90367	-0.126893	1.04847	2	30286	30	1300176	821	Fetal_Thymus	fetal_thymus	peaks	Peaks
1e-05	0.924182	0.903871	-0.0788459	0.652843	4	97912	30	1300176	61	HAc	cerebellar	hotspots	Hotspots
1e-05	1.09566	0.90621	0.0913592	0.775412	3	52076	30	1300176	226	HSMM	muscle	peaks	Peaks
1e-05	1.13173	0.906229	0.123747	1.05052	2	23402	30	1300176	846	H1	es_cell	peaks	Peaks
1e-05	0.915689	0.908753	-0.088078	0.768494	3	61788	30	1300176	294	CD14_Primary_Cells	blood	hotspots	Hotspots
1e-05	0.928521	0.909826	-0.0741625	0.654813	4	94710	30	1300176	560	iPS_DF_4.7	ips_cell	hotspots	Hotspots
1e-05	1.06323	0.909865	0.061309	0.541556	6	150786	30	1300176	111	LNCaP	prostate	hotspots	Hotspots
1e-05	0.936287	0.909901	-0.0658332	0.581754	5	132036	30	1300176	490	Fetal_Renal_Pelvis	fetal_renal_pelvis	hotspots	Hotspots
1e-05	1.07463	0.912011	0.0719808	0.651397	4	84079	30	1300176	69	HConF	eye	hotspots	Hotspots
1e-05	1.06566	0.91283	0.0635973	0.580959	5	117861	30	1300176	341	Fetal_Intestine_Large	fetal_intestine,_large	hotspots	Hotspots
1e-05	0.891511	0.912944	-0.114837	1.05041	2	30058	30	1300176	683	Fetal_Lung	fetal_lung	peaks	Peaks
1e-05	0.891673	0.913063	-0.114656	1.0502	2	29400	30	1300176	184	GM12878	blood	peaks	Peaks
1e-05	0.89712	0.917767	-0.108566	1.05152	1	31005	30	1300176	239	NH-A	nervous	peaks	Peaks
1e-05	0.897807	0.918379	-0.1078	1.05195	1	30932	30	1300176	839	Fibroblasts_Fetal_Skin_Upper_Back	fibroblast	peaks	Peaks
1e-05	1.05644	0.918683	0.0549095	0.537839	6	152187	30	1300176	73	HeLa-S3	cervix	hotspots	Hotspots
1e-05	0.936612	0.919868	-0.0654866	0.650963	4	98441	30	1300176	115	NHDF-Ad	skin	hotspots	Hotspots
1e-05	1.05924	0.921145	0.0575493	0.581354	5	121988	30	1300176	427	Fetal_Muscle_Arm	fetal_muscle	hotspots	Hotspots
1e-05	0.902721	0.922278	-0.102341	1.04896	2	29058	30	1300176	267	H9ES	es_cell	peaks	Peaks
1e-05	1.07657	0.923803	0.0737782	0.771383	4	51592	30	1300176	227	Th1	blood	peaks	Peaks
1e-05	1.10355	0.925373	0.0985332	1.05194	2	23872	30	1300176	873	Mobilized_CD34_Primary_Cells	blood	peaks	Peaks
1e-05	0.907963	0.926628	-0.0965517	1.04847	2	30418	30	1300176	727	Fetal_Muscle_Arm	fetal_muscle	peaks	Peaks
1e-05	0.908829	0.927406	-0.0955978	1.04927	2	30462	30	1300176	823	Fetal_Thymus	fetal_thymus	peaks	Peaks
1e-05	0.910408	0.928896	-0.0938621	1.05187	1	29637	30	1300176	590	Breast_vHMEC	breast	peaks	Peaks
1e-05	0.944051	0.928974	-0.0575753	0.645925	4	97616	30	1300176	328	Fetal_Heart	fetal_heart	hotspots	Hotspots
1e-05	1.09719	0.929656	0.0927565	1.05074	2	24193	30	1300176	232	Ishikawa	uterus	peaks	Peaks
1e-05	0.950539	0.93069	-0.0507261	0.583214	5	133033	30	1300176	394	Fetal_Lung	fetal_lung	hotspots	Hotspots
1e-05	0.914741	0.93246	-0.0891145	1.0515	1	30275	30	1300176	838	Fibroblasts_Fetal_Skin_Scalp	fibroblast	peaks	Peaks
1e-05	0.917056	0.934083	-0.0865869	1.04689	2	29459	30	1300176	987	GM12878	blood	TSS	Chromatin_States
1e-05	0.92038	0.936981	-0.0829683	1.04938	2	29046	30	1300176	638	Fetal_Intestine_Large	fetal_intestine,_large	peaks	Peaks
1e-05	0.922207	0.938495	-0.0809851	1.04955	2	30301	30	1300176	174	BE2_C	brain	peaks	Peaks
1e-05	1.08377	0.93901	0.0804421	1.05134	1	25179	30	1300176	193	HConF	eye	peaks	Peaks
1e-05	1.0822	0.940222	0.0790001	1.05346	2	24347	30	1300176	866	Mobilized_CD34_Primary_Cells	blood	peaks	Peaks
1e-05	1.04412	0.940802	0.0431702	0.581321	5	119209	30	1300176	498	Fetal_Renal_Pelvis_Right	fetal_renal_pelvis	hotspots	Hotspots
1e-05	1.04386	0.940821	0.0429246	0.5782	5	124609	30	1300176	329	Fetal_Heart	fetal_heart	hotspots	Hotspots
1e-05	1.04994	0.940856	0.0487344	0.656848	4	85831	30	1300176	121	PrEC	prostate	hotspots	Hotspots
1e-05	0.925985	0.941452	-0.0768973	1.047	1	28229	30	1300176	262	GM12892	blood	peaks	Peaks
1e-05	0.95349	0.941711	-0.0476265	0.651355	4	93130	30	1300176	350	Fetal_Intestine_Large	fetal_intestine,_large	hotspots	Hotspots
1e-08	8.66542e+06	0.942726	15.9749	222.355	1	12862	1	1300176	993	GM12878	blood	WEAK_ENHANCER	Chromatin_States
1e-05	1.04261	0.942827	0.0417295	0.581866	5	120410	30	1300176	346	Fetal_Intestine_Large	fetal_intestine,_large	hotspots	Hotspots
1e-05	1.04195	0.943518	0.0410982	0.580086	5	122855	30	1300176	447	Fetal_Muscle_Back	fetal_muscle	hotspots	Hotspots
1e-08	3.31196e+06	0.946269	15.0131	222.768	1	26553	1	1300176	233	Jurkat	blood	peaks	Peaks
1e-08	3.36211e+06	0.946841	15.0281	225.396	1	28268	1	1300176	957	GM12878	blood	CTCF	Chromatin_States
1e-08	3.23129e+06	0.947021	14.9884	225.565	1	29129	1	1300176	961	HUVEC	blood_vessel	CTCF	Chromatin_States
1e-08	3.09337e+06	0.947071	14.9448	225.122	1	23127	1	1300176	182	GM12864	blood	peaks	Peaks
1e-08	2.99673e+06	0.947356	14.913	225.862	1	26634	1	1300176	965	HeLa-S3	cervix	ENHANCER	Chromatin_States
1e-08	2.95819e+06	0.947454	14.9001	226.088	1	32107	1	1300176	960	HepG2	liver	CTCF	Chromatin_States
1e-08	2.4783e+06	0.947771	14.7231	224.759	1	29046	1	1300176	638	Fetal_Intestine_Large	fetal_intestine,_large	peaks	Peaks
1e-08	2.62932e+06	0.947913	14.7822	226.276	1	22436	1	1300176	806	Fetal_Stomach	fetal_stomach	peaks	Peaks
1e-05	1.04337	0.947962	0.0424604	0.650574	4	85843	30	1300176	84	HMVEC-dAd	blood_vessel	hotspots	Hotspots
1e-05	1.07063	0.948198	0.0682487	1.05046	2	24291	30	1300176	874	Mobilized_CD34_Primary_Cells	blood	peaks	Peaks
1e-08	2.40599e+06	0.948247	14.6935	226.371	1	37793	1	1300176	959	HeLa-S3	cervix	CTCF	Chromatin_States
1e-08	2.32789e+06	0.948294	14.6605	226.07	1	25723	1	1300176	264	GM19238	blood	peaks	Peaks
1e-08	2.18654e+06	0.948695	14.5978	226.864	1	31425	1	1300176	807	Fetal_Stomach	fetal_stomach	peaks	Peaks
1e-08	2.10574e+06	0.948715	14.5602	226.369	1	37154	1	1300176	724	Fetal_Muscle_Arm	fetal_muscle	peaks	Peaks
1e-08	2.00957e+06	0.948782	14.5134	225.937	1	34930	1	1300176	814	Fetal_Stomach	fetal_stomach	peaks	Peaks
1e-08	2.04786e+06	0.948791	14.5323	226.272	1	39071	1	1300176	802	Fetal_Spinal_Cord	fetal_spinal_cord	peaks	Peaks
1e-08	2.16952e+06	0.948809	14.59	227.249	1	25368	1	1300176	261	GM12891	blood	peaks	Peaks
1e-08	2.04137e+06	0.948857	14.5291	226.516	1	33713	1	1300176	651	Fetal_Intestine_Large	fetal_intestine,_large	peaks	Peaks
1e-08	2.05749e+06	0.948894	14.537	226.803	1	35194	1	1300176	711	Fetal_Lung_Right	fetal_lung	peaks	Peaks
1e-08	2.01201e+06	0.948943	14.5146	226.668	1	41089	1	1300176	801	Fetal_Spinal_Cord	fetal_spinal_cord	peaks	Peaks
1e-08	2.06226e+06	0.948945	14.5393	227.066	1	27979	1	1300176	269	Hepatocytes	liver	peaks	Peaks
1e-08	2.02895e+06	0.948993	14.523	227.024	1	36160	1	1300176	704	Fetal_Lung_Left	fetal_lung	peaks	Peaks
1e-08	1.96079e+06	0.949037	14.4889	226.683	1	30899	1	1300176	804	Fetal_Stomach	fetal_stomach	peaks	Peaks
1e-08	1.97032e+06	0.949143	14.4937	227.234	1	37404	1	1300176	695	Fetal_Lung_Left	fetal_lung	peaks	Peaks
1e-08	1.86274e+06	0.949188	14.4376	226.553	1	27664	1	1300176	889			Exon	Genic
1e-08	1.8901e+06	0.949381	14.4521	227.651	1	35328	1	1300176	813	Fetal_Stomach	fetal_stomach	peaks	Peaks
1e-08	1.76118e+06	0.94942	14.3815	226.711	1	33897	1	1300176	254	8988T	liver	peaks	Peaks
1e-08	1.75533e+06	0.949582	14.3782	227.39	1	39856	1	1300176	785	Fetal_Renal_Pelvis	fetal_renal_pelvis	peaks	Peaks
1e-08	1.77233e+06	0.949674	14.3878	227.958	1	40022	1	1300176	705	Fetal_Lung_Left	fetal_lung	peaks	Peaks
1e-08	1.74612e+06	0.949701	14.3729	227.843	1	39768	1	1300176	781	Fetal_Renal_Cortex_Right	fetal_renal_cortex	peaks	Peaks
1e-08	1.67637e+06	0.949729	14.3321	227.327	1	42395	1	1300176	674	Fetal_Kidney_Left	fetal_kidney	peaks	Peaks
1e-08	1.70876e+06	0.949805	14.3513	227.973	1	39725	1	1300176	791	Fetal_Renal_Pelvis_Left	fetal_renal_pelvis	peaks	Peaks
1e-05	0.936023	0.949855	-0.0661156	1.05131	2	27934	30	1300176	279	Myometr	myometrium	peaks	Peaks
1e-08	1.57912e+06	0.950072	14.2724	227.932	1	42356	1	1300176	769	Fetal_Renal_Cortex	fetal_renal_cortex	peaks	Peaks
1e-08	1.60274e+06	0.950072	14.2872	228.173	1	38324	1	1300176	277	Medullo	brain	peaks	Peaks
1e-05	1.04144	0.950383	0.0406027	0.652506	4	87251	30	1300176	291	Breast_vHMEC	breast	hotspots	Hotspots
1e-08	1.26051e+06	0.95063	14.047	226.873	1	46884	1	1300176	918	H1HESC	es_cell	H3K36me3	Histone_Modifications
1e-08	1.25945e+06	0.950786	14.0462	227.579	1	51592	1	1300176	227	Th1	blood	peaks	Peaks
1e-08	1.14463e+06	0.950862	13.9506	226.379	1	42196	1	1300176	937	HUVEC	blood_vessel	H3K4me3	Histone_Modifications
1e-05	0.964846	0.951069	-0.0357872	0.583189	5	131933	30	1300176	395	Fetal_Lung	fetal_lung	hotspots	Hotspots
1e-08	1.00585e+06	0.951437	13.8213	226.943	1	58515	1	1300176	299	CD3_Primary_Cells	blood	hotspots	Hotspots
1e-08	1.08539e+06	0.951544	13.8974	228.697	1	61777	1	1300176	907	HeLa-S3	cervix	H3K27ac	Histone_Modifications
1e-08	995046	0.951922	13.8105	229.057	1	81646	1	1300176	530	Fibroblasts_Fetal_Skin_Biceps_Left	fibroblast	hotspots	Hotspots
1e-08	914788	0.952025	13.7264	228.149	1	55789	1	1300176	310	CD8_Primary_Cells	blood	hotspots	Hotspots
1e-08	1.0029e+06	0.952083	13.8184	229.959	1	64574	1	1300176	258	Fibrobl	skin	peaks	Peaks
1e-08	915388	0.952299	13.7271	229.474	1	81131	1	1300176	536	Fibroblasts_Fetal_Skin_Quadriceps_Right	fibroblast	hotspots	Hotspots
1e-08	830156	0.952323	13.6294	227.953	1	57143	1	1300176	943	GM12878	blood	H3K9ac	Histone_Modifications
1e-08	918009	0.952357	13.73	229.802	1	75138	1	1300176	404	Fetal_Lung_Left	fetal_lung	hotspots	Hotspots
1e-08	871986	0.952394	13.6785	229.121	1	81321	1	1300176	555	IMR90	lung	hotspots	Hotspots
1e-08	843213	0.952395	13.645	228.561	1	62981	1	1300176	347	Fetal_Intestine_Large	fetal_intestine,_large	hotspots	Hotspots
1e-08	867589	0.952417	13.6735	229.144	1	83623	1	1300176	120	PANC-1	pancreas	hotspots	Hotspots
1e-08	790129	0.952516	13.58	228.055	1	60434	1	1300176	946	HepG2	liver	H3K9ac	Histone_Modifications
1e-08	818532	0.95252	13.6153	228.665	1	69486	1	1300176	935	HeLa-S3	cervix	H3K4me3	Histone_Modifications
1e-08	841864	0.952546	13.6434	229.261	1	67156	1	1300176	57	GM06990	blood	hotspots	Hotspots
1e-08	800568	0.952606	13.5931	228.705	1	58898	1	1300176	936	HepG2	liver	H3K4me3	Histone_Modifications
1e-08	846061	0.952646	13.6483	229.832	1	84875	1	1300176	124	SAEC	epithelium	hotspots	Hotspots
1e-08	814061	0.952648	13.6098	229.19	1	72000	1	1300176	902	GM12878	blood	H2AFZ	Histone_Modifications
1e-08	846925	0.952667	13.6494	229.949	1	83147	1	1300176	97	HRCEpiC	epithelium	hotspots	Hotspots
1e-08	761065	0.952684	13.5425	228.23	1	62801	1	1300176	938	K562	blood	H3K4me3	Histone_Modifications
1e-08	803886	0.952689	13.5972	229.178	1	63015	1	1300176	301	CD3_Primary_Cells	blood	hotspots	Hotspots
1e-08	843769	0.952713	13.6456	230.109	1	90558	1	1300176	544	H1_BMP4_Derived_Trophoblast_Cultured_Cells	es_cell	hotspots	Hotspots
1e-08	817156	0.952724	13.6136	229.625	1	62605	1	1300176	300	CD3_Primary_Cells	blood	hotspots	Hotspots
1e-08	787990	0.952753	13.5772	229.151	1	68976	1	1300176	304	CD4_Primary_Cells	blood	hotspots	Hotspots
1e-08	782560	0.952787	13.5703	229.199	1	68639	1	1300176	104	Th2	blood	hotspots	Hotspots
1e-08	796185	0.952787	13.5876	229.492	1	78836	1	1300176	924	H1HESC	es_cell	H3K4me1	Histone_Modifications
1e-08	785096	0.952794	13.5736	229.29	1	73483	1	1300176	572	Mobilized_CD34_Primary_Cells	blood	hotspots	Hotspots
1e-08	823891	0.952889	13.6218	230.569	1	85831	1	1300176	121	PrEC	prostate	hotspots	Hotspots
1e-08	833716	0.95289	13.6336	230.776	1	83298	1	1300176	545	H1_BMP4_Derived_Trophoblast_Cultured_Cells	es_cell	hotspots	Hotspots
1e-08	757639	0.952932	13.538	229.357	1	67273	1	1300176	306	CD4_Primary_Cells	blood	hotspots	Hotspots
1e-08	725856	0.952958	13.4951	228.758	1	64974	1	1300176	945	HeLa-S3	cervix	H3K9ac	Histone_Modifications
1e-08	769510	0.952962	13.5535	229.769	1	79160	1	1300176	521	Fetal_Thymus	fetal_thymus	hotspots	Hotspots
1e-08	796351	0.952965	13.5878	230.364	1	76434	1	1300176	571	Mobilized_CD34_Primary_Cells	blood	hotspots	Hotspots
1e-08	743359	0.953051	13.5189	229.616	1	77935	1	1300176	905	GM12878	blood	H3K27ac	Histone_Modifications
1e-08	748558	0.953135	13.5259	230.147	1	68888	1	1300176	564	Mobilized_CD34_Primary_Cells	blood	hotspots	Hotspots
1e-08	782935	0.953138	13.5708	230.929	1	96394	1	1300176	321	Fetal_Brain	fetal_brain	hotspots	Hotspots
1e-08	748743	0.95314	13.5262	230.175	1	77230	1	1300176	89	HMVEC-dNeo	blood_vessel	hotspots	Hotspots
1e-08	740830	0.953147	13.5155	230.032	1	84079	1	1300176	69	HConF	eye	hotspots	Hotspots
1e-08	753930	0.953222	13.5331	230.699	1	84461	1	1300176	107	Ishikawa	uterus	hotspots	Hotspots
1e-08	739749	0.953227	13.5141	230.401	1	80012	1	1300176	58	GM12864	blood	hotspots	Hotspots
1e-08	730179	0.953239	13.501	230.237	1	91113	1	1300176	143	HeLa-S3	cervix	hotspots	Hotspots
1e-08	767863	0.953255	13.5514	231.174	1	98756	1	1300176	322	Fetal_Brain	fetal_brain	hotspots	Hotspots
1e-08	727932	0.953286	13.498	230.414	1	90479	1	1300176	109	Jurkat	blood	hotspots	Hotspots
1e-08	711497	0.953312	13.4751	230.156	1	78307	1	1300176	308	CD56_Primary_Cells	blood	hotspots	Hotspots
1e-08	736892	0.953313	13.5102	230.758	1	91124	1	1300176	391	Fetal_Lung	fetal_lung	hotspots	Hotspots
1e-08	701769	0.953355	13.4614	230.134	1	94473	1	1300176	403	Fetal_Lung_Left	fetal_lung	hotspots	Hotspots
1e-08	716205	0.95339	13.4817	230.654	1	87697	1	1300176	384	Fetal_Lung	fetal_lung	hotspots	Hotspots
1e-08	690656	0.953404	13.4454	230.102	1	84456	1	1300176	303	CD4_Primary_Cells	blood	hotspots	Hotspots
1e-08	706016	0.953423	13.4674	230.569	1	85668	1	1300176	898	HeLa-S3	cervix	faire	FAIRE
1e-08	702322	0.953424	13.4621	230.484	1	88963	1	1300176	108	Ishikawa	uterus	hotspots	Hotspots
1e-08	696381	0.953464	13.4537	230.539	1	91201	1	1300176	583	Penis_Foreskin_Fibroblast_Primary_Cells	fibroblast	hotspots	Hotspots
1e-08	677712	0.953493	13.4265	230.219	1	80045	1	1300176	311	CD8_Primary_Cells	blood	hotspots	Hotspots
1e-08	681323	0.953496	13.4318	230.324	1	90201	1	1300176	146	HTR8svn	blastula	hotspots	Hotspots
1e-08	676077	0.953497	13.4241	230.194	1	73576	1	1300176	296	CD19_Primary_Cells	blood	hotspots	Hotspots
1e-08	694103	0.953503	13.4504	230.676	1	97703	1	1300176	402	Fetal_Lung_Left	fetal_lung	hotspots	Hotspots
1e-08	627199	0.953514	13.349	228.992	1	75547	1	1300176	928	H1HESC	es_cell	H3K4me2	Histone_Modifications
1e-08	666474	0.953519	13.4098	230.059	1	81234	1	1300176	942	K562	blood	H3K79me2	Histone_Modifications
1e-08	676115	0.953549	13.4241	230.454	1	77228	1	1300176	55	CMK	blood	hotspots	Hotspots
1e-08	690829	0.953564	13.4456	230.9	1	85843	1	1300176	84	HMVEC-dAd	blood_vessel	hotspots	Hotspots
1e-08	643176	0.953567	13.3742	229.687	1	74619	1	1300176	932	K562	blood	H3K4me2	Histone_Modifications
1e-08	682356	0.953577	13.4333	230.753	1	89315	1	1300176	145	HPDE6-E6E7	pancreatic_duct	hotspots	Hotspots
1e-08	670410	0.953585	13.4156	230.486	1	83552	1	1300176	526	Fetal_Thymus	fetal_thymus	hotspots	Hotspots
1e-08	692027	0.953599	13.4474	231.101	1	106347	1	1300176	327	Fetal_Brain	fetal_brain	hotspots	Hotspots
1e-08	661456	0.953672	13.4022	230.688	1	78902	1	1300176	577	Mobilized_CD4_Primary_Cells	blood	hotspots	Hotspots
1e-08	665068	0.953679	13.4076	230.817	1	87806	1	1300176	509	Fetal_Stomach	fetal_stomach	hotspots	Hotspots
1e-08	600958	0.953684	13.3063	229.1	1	76650	1	1300176	933	GM12878	blood	H3K4me3	Histone_Modifications
1e-08	647158	0.953689	13.3803	230.397	1	86217	1	1300176	52	CD14+	blood	hotspots	Hotspots
1e-08	673254	0.953718	13.4199	231.226	1	82949	1	1300176	59	GM12865	blood	hotspots	Hotspots
1e-08	641256	0.953754	13.3712	230.567	1	100980	1	1300176	132	CLL	blood	hotspots	Hotspots
1e-08	633820	0.953769	13.3595	230.44	1	91394	1	1300176	578	Mobilized_CD56_Primary_Cells	blood	hotspots	Hotspots
1e-08	668563	0.953782	13.4129	231.423	1	108351	1	1300176	326	Fetal_Brain	fetal_brain	hotspots	Hotspots
1e-08	643930	0.953787	13.3753	230.802	1	87676	1	1300176	941	HepG2	liver	H3K79me2	Histone_Modifications
1e-08	628671	0.953803	13.3514	230.468	1	88711	1	1300176	939	GM12878	blood	H3K79me2	Histone_Modifications
1e-08	678281	0.953814	13.4273	231.835	1	93788	1	1300176	49	BE2_C	brain	hotspots	Hotspots
1e-08	633182	0.953847	13.3585	230.809	1	81628	1	1300176	297	CD19_Primary_Cells	blood	hotspots	Hotspots
1e-08	657344	0.953847	13.396	231.459	1	92391	1	1300176	93	HPAEC	blood_vessel	hotspots	Hotspots
1e-08	622032	0.953884	13.3407	230.688	1	84881	1	1300176	51	Caco-2	colon	hotspots	Hotspots
1e-08	615921	0.953929	13.3309	230.744	1	80880	1	1300176	361	Fetal_Intestine_Small	fetal_intestine,_small	hotspots	Hotspots
1e-08	639028	0.95393	13.3677	231.385	1	91794	1	1300176	508	Fetal_Stomach	fetal_stomach	hotspots	Hotspots
1e-08	616405	0.953944	13.3317	230.834	1	86436	1	1300176	579	Mobilized_CD8_Primary_Cells	blood	hotspots	Hotspots
1e-08	616741	0.953955	13.3322	230.897	1	80872	1	1300176	295	CD19_Primary_Cells	blood	hotspots	Hotspots
1e-08	636334	0.953992	13.3635	231.626	1	97158	1	1300176	919	HeLa-S3	cervix	H3K36me3	Histone_Modifications
1e-08	575741	0.954055	13.2634	230.206	1	96753	1	1300176	931	HUVEC	blood_vessel	H3K4me2	Histone_Modifications
1e-08	653309	0.95407	13.3898	232.477	1	108529	1	1300176	128	WERI-Rb-1	eye	hotspots	Hotspots
1e-08	622111	0.954077	13.3409	231.661	1	92348	1	1300176	922	K562	blood	H3K36me3	Histone_Modifications
1e-08	637722	0.954083	13.3657	232.121	1	106016	1	1300176	392	Fetal_Lung	fetal_lung	hotspots	Hotspots
1e-08	610521	0.954088	13.3221	231.389	1	97995	1	1300176	517	Fetal_Thymus	fetal_thymus	hotspots	Hotspots
1e-08	620137	0.95411	13.3377	231.771	1	109807	1	1300176	389	Fetal_Lung	fetal_lung	hotspots	Hotspots
1e-08	598246	0.954112	13.3018	231.159	1	85449	1	1300176	507	Fetal_Stomach	fetal_stomach	hotspots	Hotspots
1e-08	604469	0.954128	13.3121	231.417	1	100537	1	1300176	553	H9	es_cell	hotspots	Hotspots
1e-08	618284	0.954146	13.3347	231.902	1	98692	1	1300176	524	Fetal_Thymus	fetal_thymus	hotspots	Hotspots
1e-08	595751	0.954169	13.2976	231.376	1	96320	1	1300176	940	HeLa-S3	cervix	H3K79me2	Histone_Modifications
1e-08	617604	0.954171	13.3336	232.013	1	109143	1	1300176	464	Fetal_Muscle_Upper_Limb_Skeletal	fetal_muscle	hotspots	Hotspots
1e-08	606000	0.954177	13.3146	231.71	1	104862	1	1300176	366	Fetal_Intestine_Small	fetal_intestine,_small	hotspots	Hotspots
1e-08	615134	0.954187	13.3296	232.024	1	110299	1	1300176	393	Fetal_Lung	fetal_lung	hotspots	Hotspots
1e-08	573064	0.954237	13.2588	231.039	1	92129	1	1300176	576	Mobilized_CD4_Primary_Cells	blood	hotspots	Hotspots
1e-08	611154	0.954295	13.3231	232.456	1	126088	1	1300176	448	Fetal_Muscle_Leg	fetal_muscle	hotspots	Hotspots
1e-08	582945	0.954297	13.2758	231.642	1	92712	1	1300176	138	GM18507	blood	hotspots	Hotspots
1e-08	556604	0.954297	13.2296	230.838	1	91685	1	1300176	302	CD3_Primary_Cells	blood	hotspots	Hotspots
1e-08	582388	0.954369	13.2749	231.991	1	98468	1	1300176	86	HMVEC-dBl-Neo	blood_vessel	hotspots	Hotspots
1e-08	557453	0.954371	13.2311	231.239	1	97238	1	1300176	309	CD8_Primary_Cells	blood	hotspots	Hotspots
1e-08	557769	0.954382	13.2317	231.304	1	90414	1	1300176	305	CD4_Primary_Cells	blood	hotspots	Hotspots
1e-08	553842	0.954422	13.2246	231.382	1	91772	1	1300176	81	HL-60	blood	hotspots	Hotspots
1e-08	556782	0.954436	13.2299	231.548	1	99603	1	1300176	518	Fetal_Thymus	fetal_thymus	hotspots	Hotspots
1e-08	558079	0.954481	13.2323	231.817	1	103854	1	1300176	368	Fetal_Kidney	fetal_kidney	hotspots	Hotspots
1e-08	577894	0.954489	13.2671	232.468	1	116259	1	1300176	374	Fetal_Kidney_Left	fetal_kidney	hotspots	Hotspots
1e-08	531470	0.954495	13.1834	231.031	1	101818	1	1300176	929	HeLa-S3	cervix	H3K4me2	Histone_Modifications
1e-08	573993	0.954537	13.2604	232.594	1	115993	1	1300176	434	Fetal_Muscle_Arm	fetal_muscle	hotspots	Hotspots
1e-08	542343	0.95454	13.2037	231.618	1	90452	1	1300176	53	CD20+	blood	hotspots	Hotspots
1e-08	558684	0.954546	13.2333	232.167	1	109207	1	1300176	344	Fetal_Intestine_Large	fetal_intestine,_large	hotspots	Hotspots
1e-08	546730	0.954565	13.2117	231.888	1	106233	1	1300176	520	Fetal_Thymus	fetal_thymus	hotspots	Hotspots
1e-08	569896	0.954576	13.2532	232.671	1	121988	1	1300176	427	Fetal_Muscle_Arm	fetal_muscle	hotspots	Hotspots
1e-08	552404	0.95459	13.222	232.197	1	114434	1	1300176	449	Fetal_Muscle_Leg	fetal_muscle	hotspots	Hotspots
1e-08	543810	0.954635	13.2064	232.152	1	108839	1	1300176	161	T-47D	breast	hotspots	Hotspots
1e-08	540254	0.954681	13.1998	232.272	1	115645	1	1300176	480	Fetal_Renal_Cortex_Left	fetal_renal_cortex	hotspots	Hotspots
1e-08	557737	0.954688	13.2316	232.867	1	121124	1	1300176	385	Fetal_Lung	fetal_lung	hotspots	Hotspots
1e-08	525132	0.954732	13.1714	232.033	1	109544	1	1300176	151	MCF-7	breast	hotspots	Hotspots
1e-08	559609	0.954752	13.235	233.257	1	119058	1	1300176	923	GM12878	blood	H3K4me1	Histone_Modifications
1e-08	554622	0.954754	13.226	233.109	1	130615	1	1300176	325	Fetal_Brain	fetal_brain	hotspots	Hotspots
1e-08	492401	0.954786	13.107	231.175	1	103622	1	1300176	927	GM12878	blood	H3K4me2	Histone_Modifications
1e-08	532990	0.954805	13.1863	232.671	1	118117	1	1300176	461	Fetal_Muscle_Trunk	fetal_muscle,_trunk	hotspots	Hotspots
1e-08	527210	0.954808	13.1754	232.491	1	114121	1	1300176	469	Fetal_Placenta	fetal_placenta	hotspots	Hotspots
1e-08	522608	0.954808	13.1666	232.338	1	109016	1	1300176	339	Fetal_Intestine_Large	fetal_intestine,_large	hotspots	Hotspots
1e-08	535480	0.95481	13.1909	232.776	1	110980	1	1300176	468	Fetal_Placenta	fetal_placenta	hotspots	Hotspots
1e-08	522036	0.954829	13.1655	232.427	1	109761	1	1300176	359	Fetal_Intestine_Small	fetal_intestine,_small	hotspots	Hotspots
1e-08	530257	0.954834	13.1811	232.727	1	123024	1	1300176	489	Fetal_Renal_Pelvis	fetal_renal_pelvis	hotspots	Hotspots
1e-08	542525	0.95489	13.204	233.421	1	126739	1	1300176	76	hESCT0	es_cell	hotspots	Hotspots
1e-08	507004	0.954894	13.1363	232.244	1	101695	1	1300176	54	CD34+	blood	hotspots	Hotspots
1e-08	515379	0.954917	13.1527	232.655	1	116634	1	1300176	476	Fetal_Renal_Cortex	fetal_renal_cortex	hotspots	Hotspots
1e-08	525019	0.954938	13.1712	233.09	1	119226	1	1300176	499	Fetal_Renal_Pelvis_Right	fetal_renal_pelvis	hotspots	Hotspots
1e-08	519945	0.954961	13.1615	233.038	1	124019	1	1300176	412	Fetal_Lung_Right	fetal_lung	hotspots	Hotspots
1e-08	494348	0.954984	13.111	232.26	1	110286	1	1300176	140	GM19239	blood	hotspots	Hotspots
1e-05	1.03326	0.954984	0.0327232	0.579692	5	123697	30	1300176	423	Fetal_Muscle_Arm	fetal_muscle	hotspots	Hotspots
1e-08	514243	0.954999	13.1505	233.04	1	109870	1	1300176	162	Urothelia	urothelium	hotspots	Hotspots
1e-08	515564	0.955007	13.153	233.125	1	122855	1	1300176	447	Fetal_Muscle_Back	fetal_muscle	hotspots	Hotspots
1e-08	533544	0.955036	13.1873	233.884	1	134694	1	1300176	387	Fetal_Lung	fetal_lung	hotspots	Hotspots
1e-08	503256	0.955039	13.1289	232.864	1	111315	1	1300176	352	Fetal_Intestine_Large	fetal_intestine,_large	hotspots	Hotspots
1e-08	479342	0.95504	13.0802	232.006	1	101580	1	1300176	948	K562	blood	H3K9ac	Histone_Modifications
1e-08	511172	0.95505	13.1445	233.196	1	124397	1	1300176	463	Fetal_Muscle_Trunk	fetal_muscle,_trunk	hotspots	Hotspots
1e-08	505967	0.95506	13.1342	233.066	1	124247	1	1300176	471	Fetal_Renal_Cortex	fetal_renal_cortex	hotspots	Hotspots
1e-08	495904	0.955084	13.1141	232.835	1	114671	1	1300176	372	Fetal_Kidney	fetal_kidney	hotspots	Hotspots
1e-08	511116	0.955089	13.1444	233.397	1	128267	1	1300176	408	Fetal_Lung_Right	fetal_lung	hotspots	Hotspots
1e-08	490971	0.955096	13.1041	232.718	1	109296	1	1300176	358	Fetal_Intestine_Small	fetal_intestine,_small	hotspots	Hotspots
1e-08	516953	0.955099	13.1557	233.654	1	133306	1	1300176	397	Fetal_Lung_Left	fetal_lung	hotspots	Hotspots
1e-08	491194	0.955104	13.1046	232.771	1	118472	1	1300176	515	Fetal_Stomach	fetal_stomach	hotspots	Hotspots
1e-08	515072	0.955112	13.1521	233.656	1	134616	1	1300176	409	Fetal_Lung_Right	fetal_lung	hotspots	Hotspots
1e-08	488360	0.955115	13.0988	232.722	1	111132	1	1300176	154	Myometr	myometrium	hotspots	Hotspots
1e-08	493611	0.955117	13.1095	232.924	1	117883	1	1300176	513	Fetal_Stomach	fetal_stomach	hotspots	Hotspots
1e-08	511999	0.955122	13.1461	233.598	1	129650	1	1300176	396	Fetal_Lung_Left	fetal_lung	hotspots	Hotspots
1e-08	519211	0.955141	13.1601	233.948	1	132962	1	1300176	503	Fetal_Spinal_Cord	fetal_spinal_cord	hotspots	Hotspots
1e-08	484182	0.955151	13.0902	232.76	1	112290	1	1300176	340	Fetal_Intestine_Large	fetal_intestine,_large	hotspots	Hotspots
1e-08	491463	0.955155	13.1051	233.043	1	120490	1	1300176	342	Fetal_Intestine_Large	fetal_intestine,_large	hotspots	Hotspots
1e-08	490509	0.955158	13.1032	233.025	1	117861	1	1300176	341	Fetal_Intestine_Large	fetal_intestine,_large	hotspots	Hotspots
1e-08	513336	0.955171	13.1487	233.903	1	133033	1	1300176	394	Fetal_Lung	fetal_lung	hotspots	Hotspots
1e-08	494178	0.955179	13.1107	233.267	1	118130	1	1300176	376	Fetal_Kidney_Left	fetal_kidney	hotspots	Hotspots
1e-08	461470	0.955186	13.0422	232.084	1	106614	1	1300176	930	HepG2	liver	H3K4me2	Histone_Modifications
1e-08	497630	0.95519	13.1176	233.45	1	119890	1	1300176	163	Urothelia	urothelium	hotspots	Hotspots
1e-08	492441	0.955192	13.1071	233.275	1	121835	1	1300176	363	Fetal_Intestine_Small	fetal_intestine,_small	hotspots	Hotspots
1e-08	483429	0.955201	13.0887	232.993	1	112981	1	1300176	357	Fetal_Intestine_Small	fetal_intestine,_small	hotspots	Hotspots
1e-08	501369	0.955211	13.1251	233.693	1	130195	1	1300176	431	Fetal_Muscle_Arm	fetal_muscle	hotspots	Hotspots
1e-08	479357	0.955239	13.0802	233.039	1	112486	1	1300176	148	Huh-7	liver	hotspots	Hotspots
1e-08	485428	0.95524	13.0928	233.267	1	115449	1	1300176	467	Fetal_Placenta	fetal_placenta	hotspots	Hotspots
1e-08	471961	0.95526	13.0647	232.869	1	118695	1	1300176	505	Fetal_Stomach	fetal_stomach	hotspots	Hotspots
1e-05	0.942843	0.955262	-0.0588555	1.0491	2	28361	30	1300176	850	H1_Derived_Neuronal_Progenitor_Cultured_Cells	es_cell	peaks	Peaks
1e-08	477328	0.955277	13.076	233.162	1	115679	1	1300176	506	Fetal_Stomach	fetal_stomach	hotspots	Hotspots
1e-08	494739	0.955281	13.1118	233.818	1	135711	1	1300176	433	Fetal_Muscle_Arm	fetal_muscle	hotspots	Hotspots
1e-08	465852	0.955287	13.0516	232.777	1	113770	1	1300176	150	LNCaP	prostate	hotspots	Hotspots
1e-08	486922	0.955298	13.0959	233.625	1	130103	1	1300176	495	Fetal_Renal_Pelvis_Left	fetal_renal_pelvis	hotspots	Hotspots
1e-08	481279	0.955315	13.0842	233.506	1	124854	1	1300176	382	Fetal_Kidney_Right	fetal_kidney	hotspots	Hotspots
1e-08	491704	0.955324	13.1056	233.935	1	124064	1	1300176	413	Fetal_Lung_Right	fetal_lung	hotspots	Hotspots
1e-08	488982	0.955338	13.1001	233.911	1	135302	1	1300176	405	Fetal_Lung_Left	fetal_lung	hotspots	Hotspots
1e-08	478904	0.95534	13.0793	233.547	1	130087	1	1300176	546	H1	es_cell	hotspots	Hotspots
1e-08	469233	0.955384	13.0589	233.417	1	122313	1	1300176	74	HepG2	liver	hotspots	Hotspots
1e-08	471509	0.955398	13.0637	233.574	1	122741	1	1300176	510	Fetal_Stomach	fetal_stomach	hotspots	Hotspots
1e-08	483632	0.955407	13.0891	234.076	1	136130	1	1300176	497	Fetal_Renal_Pelvis_Right	fetal_renal_pelvis	hotspots	Hotspots
1e-08	451365	0.955423	13.02	232.923	1	123966	1	1300176	139	GM19238	blood	hotspots	Hotspots
1e-08	458793	0.955424	13.0364	233.222	1	118485	1	1300176	135	Gliobla	brain	hotspots	Hotspots
1e-08	481056	0.955424	13.0837	234.071	1	136793	1	1300176	502	Fetal_Spinal_Cord	fetal_spinal_cord	hotspots	Hotspots
1e-08	479290	0.955433	13.0801	234.052	1	139047	1	1300176	410	Fetal_Lung_Right	fetal_lung	hotspots	Hotspots
1e-08	472691	0.955445	13.0662	233.867	1	137077	1	1300176	552	H9	es_cell	hotspots	Hotspots
1e-08	470314	0.955467	13.0612	233.89	1	130920	1	1300176	485	Fetal_Renal_Pelvis	fetal_renal_pelvis	hotspots	Hotspots
1e-08	456255	0.955473	13.0308	233.379	1	122315	1	1300176	103	Th1	blood	hotspots	Hotspots
1e-08	465709	0.955475	13.0513	233.756	1	124960	1	1300176	514	Fetal_Stomach	fetal_stomach	hotspots	Hotspots
1e-08	479420	0.955478	13.0803	234.29	1	133321	1	1300176	386	Fetal_Lung	fetal_lung	hotspots	Hotspots
1e-08	453107	0.955495	13.0239	233.372	1	120316	1	1300176	512	Fetal_Stomach	fetal_stomach	hotspots	Hotspots
1e-08	473147	0.955502	13.0672	234.184	1	133239	1	1300176	459	Fetal_Muscle_Leg	fetal_muscle	hotspots	Hotspots
1e-08	466621	0.955512	13.0533	233.985	1	134623	1	1300176	399	Fetal_Lung_Left	fetal_lung	hotspots	Hotspots
1e-08	474880	0.955532	13.0708	234.408	1	127363	1	1300176	921	HUVEC	blood_vessel	H3K36me3	Histone_Modifications
1e-08	471255	0.955543	13.0632	234.327	1	131941	1	1300176	332	Fetal_Heart	fetal_heart	hotspots	Hotspots
1e-08	463341	0.955571	13.0462	234.172	1	133152	1	1300176	472	Fetal_Renal_Cortex	fetal_renal_cortex	hotspots	Hotspots
1e-08	465120	0.955643	13.0501	234.622	1	143453	1	1300176	425	Fetal_Muscle_Arm	fetal_muscle	hotspots	Hotspots
1e-08	451734	0.955666	13.0208	234.217	1	138319	1	1300176	378	Fetal_Kidney_Left	fetal_kidney	hotspots	Hotspots
1e-08	451002	0.955673	13.0192	234.226	1	135639	1	1300176	336	Fetal_Heart	fetal_heart	hotspots	Hotspots
1e-08	456916	0.95569	13.0323	234.552	1	140598	1	1300176	475	Fetal_Renal_Cortex	fetal_renal_cortex	hotspots	Hotspots
1e-08	448124	0.955704	13.0128	234.273	1	137796	1	1300176	398	Fetal_Lung_Left	fetal_lung	hotspots	Hotspots
1e-08	468712	0.955711	13.0577	235.119	1	154849	1	1300176	417	Fetal_Lung_Right	fetal_lung	hotspots	Hotspots
1e-08	453306	0.955731	13.0243	234.624	1	129848	1	1300176	580	Penis_Foreskin_Fibroblast_Primary_Cells	fibroblast	hotspots	Hotspots
1e-08	449708	0.955732	13.0164	234.488	1	140224	1	1300176	925	HUVEC	blood_vessel	H3K4me1	Histone_Modifications
1e-08	450633	0.955733	13.0184	234.529	1	133835	1	1300176	420	Fetal_Muscle_Arm	fetal_muscle	hotspots	Hotspots
1e-08	451601	0.955736	13.0206	234.581	1	134809	1	1300176	411	Fetal_Lung_Right	fetal_lung	hotspots	Hotspots
1e-08	456246	0.955739	13.0308	234.781	1	141464	1	1300176	465	Fetal_Muscle_Upper_Trunk	fetal_muscle,_upper_trunk	hotspots	Hotspots
1e-08	436809	0.955748	12.9873	234.046	1	134076	1	1300176	141	GM19240	blood	hotspots	Hotspots
1e-08	435591	0.95577	12.9845	234.112	1	126309	1	1300176	522	Fetal_Thymus	fetal_thymus	hotspots	Hotspots
1e-08	441673	0.955806	12.9983	234.555	1	141537	1	1300176	383	Fetal_Kidney_Right	fetal_kidney	hotspots	Hotspots
1e-08	459796	0.955808	13.0385	235.29	1	151636	1	1300176	453	Fetal_Muscle_Leg	fetal_muscle	hotspots	Hotspots
1e-08	441873	0.955815	12.9988	234.609	1	140480	1	1300176	380	Fetal_Kidney_Right	fetal_kidney	hotspots	Hotspots
1e-08	438413	0.955816	12.9909	234.475	1	137000	1	1300176	486	Fetal_Renal_Pelvis	fetal_renal_pelvis	hotspots	Hotspots
1e-08	453943	0.955832	13.0257	235.189	1	148171	1	1300176	416	Fetal_Lung_Right	fetal_lung	hotspots	Hotspots
1e-08	448657	0.955839	13.014	235.01	1	145142	1	1300176	455	Fetal_Muscle_Leg	fetal_muscle	hotspots	Hotspots
1e-08	439809	0.955839	12.9941	234.651	1	141435	1	1300176	415	Fetal_Lung_Right	fetal_lung	hotspots	Hotspots
1e-08	440072	0.95585	12.9947	234.721	1	138169	1	1300176	401	Fetal_Lung_Left	fetal_lung	hotspots	Hotspots
1e-05	1.05988	0.955851	0.0581537	1.05045	2	24911	30	1300176	286	T-47D	breast	peaks	Peaks
1e-08	419011	0.955852	12.9457	233.846	1	132961	1	1300176	60	GM12878	blood	hotspots	Hotspots
1e-08	442662	0.955885	13.0006	235.015	1	142627	1	1300176	406	Fetal_Lung_Left	fetal_lung	hotspots	Hotspots
1e-08	427470	0.955897	12.9656	234.445	1	126707	1	1300176	365	Fetal_Intestine_Small	fetal_intestine,_small	hotspots	Hotspots
1e-08	435278	0.955904	12.9837	234.812	1	141238	1	1300176	492	Fetal_Renal_Pelvis_Left	fetal_renal_pelvis	hotspots	Hotspots
1e-08	434438	0.955905	12.9818	234.781	1	137614	1	1300176	41	A549	epithelium	hotspots	Hotspots
1e-08	437725	0.955935	12.9893	235.078	1	150010	1	1300176	482	Fetal_Renal_Cortex_Right	fetal_renal_cortex	hotspots	Hotspots
1e-08	422549	0.955936	12.9541	234.444	1	128955	1	1300176	511	Fetal_Stomach	fetal_stomach	hotspots	Hotspots
1e-08	405318	0.955953	12.9124	233.781	1	127975	1	1300176	144	Hepatocytes	liver	hotspots	Hotspots
1e-08	442220	0.955978	12.9996	235.491	1	153804	1	1300176	371	Fetal_Kidney	fetal_kidney	hotspots	Hotspots
1e-08	427693	0.955979	12.9662	234.895	1	132214	1	1300176	156	PanIsletD	pancreas	hotspots	Hotspots
1e-08	427980	0.955992	12.9668	234.974	1	146003	1	1300176	379	Fetal_Kidney_Right	fetal_kidney	hotspots	Hotspots
1e-08	447225	0.956002	13.0108	235.826	1	157954	1	1300176	407	Fetal_Lung_Left	fetal_lung	hotspots	Hotspots
1e-08	429274	0.956011	12.9699	235.134	1	149679	1	1300176	375	Fetal_Kidney_Left	fetal_kidney	hotspots	Hotspots
1e-08	403685	0.956056	12.9084	234.255	1	127980	1	1300176	136	GM12891	blood	hotspots	Hotspots
1e-08	423706	0.956059	12.9568	235.152	1	146880	1	1300176	478	Fetal_Renal_Cortex_Left	fetal_renal_cortex	hotspots	Hotspots
1e-08	418007	0.95606	12.9433	234.911	1	142267	1	1300176	496	Fetal_Renal_Pelvis_Right	fetal_renal_pelvis	hotspots	Hotspots
1e-08	428047	0.956067	12.967	235.381	1	142609	1	1300176	112	MCF-7	breast	hotspots	Hotspots
1e-08	413381	0.956069	12.9321	234.755	1	136794	1	1300176	157	PanIslets	pancreas	hotspots	Hotspots
1e-08	410403	0.956077	12.9249	234.671	1	136614	1	1300176	487	Fetal_Renal_Pelvis	fetal_renal_pelvis	hotspots	Hotspots
1e-08	400001	0.956098	12.8992	234.313	1	137502	1	1300176	137	GM12892	blood	hotspots	Hotspots
1e-08	418069	0.956134	12.9434	235.313	1	149013	1	1300176	470	Fetal_Renal_Cortex	fetal_renal_cortex	hotspots	Hotspots
1e-08	422294	0.956177	12.9535	235.726	1	150786	1	1300176	111	LNCaP	prostate	hotspots	Hotspots
1e-08	399506	0.95618	12.898	234.733	1	136314	1	1300176	159	ProgFib	skin	hotspots	Hotspots
1e-08	416788	0.956185	12.9403	235.528	1	151052	1	1300176	491	Fetal_Renal_Pelvis	fetal_renal_pelvis	hotspots	Hotspots
1e-08	398418	0.9562	12.8953	234.79	1	134649	1	1300176	348	Fetal_Intestine_Large	fetal_intestine,_large	hotspots	Hotspots
1e-08	422028	0.956201	12.9528	235.845	1	157304	1	1300176	479	Fetal_Renal_Cortex_Left	fetal_renal_cortex	hotspots	Hotspots
1e-08	409718	0.956224	12.9232	235.427	1	143940	1	1300176	330	Fetal_Heart	fetal_heart	hotspots	Hotspots
1e-08	405281	0.956235	12.9123	235.286	1	149027	1	1300176	466	Fetal_Placenta	fetal_placenta	hotspots	Hotspots
1e-08	389666	0.956243	12.873	234.616	1	131404	1	1300176	147	Huh-7.5	liver	hotspots	Hotspots
1e-08	412783	0.956255	12.9307	235.732	1	151228	1	1300176	381	Fetal_Kidney_Right	fetal_kidney	hotspots	Hotspots
1e-08	407444	0.956262	12.9177	235.533	1	145728	1	1300176	105	HUVEC	blood_vessel	hotspots	Hotspots
1e-08	405366	0.956274	12.9125	235.5	1	148783	1	1300176	82	HMEC	breast	hotspots	Hotspots
1e-08	385601	0.956292	12.8626	234.685	1	141914	1	1300176	131	Chorion	fetal_membrane	hotspots	Hotspots
1e-08	409813	0.956299	12.9235	235.835	1	154622	1	1300176	414	Fetal_Lung_Right	fetal_lung	hotspots	Hotspots
1e-08	398544	0.956311	12.8956	235.391	1	145999	1	1300176	117	NHEK	skin	hotspots	Hotspots
1e-08	406028	0.956374	12.9142	236.072	1	157983	1	1300176	400	Fetal_Lung_Left	fetal_lung	hotspots	Hotspots
1e-08	382393	0.956378	12.8542	234.999	1	148770	1	1300176	158	pHTE	epithelium	hotspots	Hotspots
1e-08	379367	0.956403	12.8463	234.987	1	145040	1	1300176	129	8988T	liver	hotspots	Hotspots
1e-08	405689	0.956429	12.9133	236.353	1	159080	1	1300176	153	Melano	skin	hotspots	Hotspots
1e-08	382313	0.956443	12.854	235.344	1	148160	1	1300176	149	iPS	ips_cell	hotspots	Hotspots
1e-08	390832	0.956505	12.876	236.085	1	152187	1	1300176	73	HeLa-S3	cervix	hotspots	Hotspots
1e-08	370373	0.956538	12.8223	235.28	1	141190	1	1300176	42	Adult_CD4+	blood	hotspots	Hotspots
1e-08	371060	0.956639	12.8241	235.863	1	157458	1	1300176	152	Medullo	brain	hotspots	Hotspots
1e-08	364130	0.956662	12.8053	235.639	1	147579	1	1300176	523	Fetal_Thymus	fetal_thymus	hotspots	Hotspots
1e-08	369210	0.956715	12.8191	236.184	1	149656	1	1300176	110	K562	blood	hotspots	Hotspots
1e-08	374601	0.956846	12.8336	237.169	1	173299	1	1300176	422	Fetal_Muscle_Arm	fetal_muscle	hotspots	Hotspots
1e-08	354101	0.956878	12.7773	236.303	1	152661	1	1300176	133	Fibrobl	skin	hotspots	Hotspots
1e-08	370114	0.956893	12.8216	237.202	1	170732	1	1300176	437	Fetal_Muscle_Back	fetal_muscle	hotspots	Hotspots
1e-08	365174	0.956913	12.8081	237.064	1	168567	1	1300176	460	Fetal_Muscle_Lower_Limb_Skeletal	fetal_muscle,_lower_limb	hotspots	Hotspots
1e-08	353066	0.95702	12.7744	237.03	1	162188	1	1300176	75	HESC	es_cell	hotspots	Hotspots
1e-08	362743	0.957021	12.8014	237.539	1	168621	1	1300176	101	HSMM	muscle	hotspots	Hotspots
1e-08	373785	0.957072	12.8314	238.376	1	172847	1	1300176	982	H1HESC	es_cell	TRANSCRIBED	Chromatin_States
1e-08	348394	0.957134	12.7611	237.413	1	168151	1	1300176	102	HSMM	muscle	hotspots	Hotspots
1e-08	355329	0.957135	12.7808	237.788	1	176788	1	1300176	435	Fetal_Muscle_Back	fetal_muscle	hotspots	Hotspots
1e-08	339250	0.957197	12.7345	237.268	1	162073	1	1300176	351	Fetal_Intestine_Large	fetal_intestine,_large	hotspots	Hotspots
1e-08	317644	0.957453	12.6687	237.465	1	169948	1	1300176	155	Osteobl	bone	hotspots	Hotspots
1e-08	320822	0.957723	12.6786	239.169	1	193517	1	1300176	419	Fetal_Muscle_Arm	fetal_muscle	hotspots	Hotspots
1e-08	324033	0.958172	12.6886	241.93	1	197236	1	1300176	986	K562	blood	TRANSCRIBED	Chromatin_States
1e-08	276893	0.958293	12.5314	239.626	1	183452	1	1300176	926	K562	blood	H3K4me1	Histone_Modifications
1e-05	1.04055	0.958395	0.0397513	0.761983	2	60644	30	1300176	910	K562	blood	H3K27ac	Histone_Modifications
1e-08	313043	0.958607	12.6541	243.812	1	218587	1	1300176	984	HepG2	liver	TRANSCRIBED	Chromatin_States
1e-08	3.03482e-06	0.959057	-12.7054	247.488	0	1037351	1	1300176	980	K562	blood	REPRESSED	Chromatin_States
1e-08	3.06937e-06	0.959124	-12.694	247.673	0	1024147	1	1300176	976	H1HESC	es_cell	REPRESSED	Chromatin_States
1e-08	3.28623e-06	0.959637	-12.6258	249.474	0	1022093	1	1300176	978	HepG2	liver	REPRESSED	Chromatin_States
1e-08	272971	0.95986	12.5171	248.707	1	267992	1	1300176	981	GM12878	blood	TRANSCRIBED	Chromatin_States
1e-08	3.31057e-06	0.960011	-12.6184	251.663	0	1001475	1	1300176	975	GM12878	blood	REPRESSED	Chromatin_States
1e-05	0.950604	0.961531	-0.0506574	1.05029	2	27782	30	1300176	260	Gliobla	brain	peaks	Peaks
1e-08	3.51188e-06	0.96171	-12.5594	261.613	0	910033	1	1300176	979	HUVEC	blood_vessel	REPRESSED	Chromatin_States
1e-08	3.72615e-06	0.961771	-12.5001	260.796	0	921440	1	1300176	977	HeLa-S3	cervix	REPRESSED	Chromatin_States
1e-08	174779	0.96214	12.0713	254.301	1	261033	1	1300176	893			Upstream	Genic
1e-05	0.972961	0.962303	-0.0274113	0.57996	5	130170	30	1300176	457	Fetal_Muscle_Leg	fetal_muscle	hotspots	Hotspots
1e-08	218464	0.962385	12.2944	260.69	1	386555	1	1300176	985	HUVEC	blood_vessel	TRANSCRIBED	Chromatin_States
1e-08	197319	0.962393	12.1926	258.588	1	363507	1	1300176	983	HeLa-S3	cervix	TRANSCRIBED	Chromatin_States
1e-08	152558	0.962884	11.9353	256.482	1	351376	1	1300176	237	All	multi-tissue	peaks	Peaks
1e-05	1.02723	0.963124	0.0268638	0.58105	5	121388	30	1300176	494	Fetal_Renal_Pelvis_Left	fetal_renal_pelvis	hotspots	Hotspots
1e-05	0.955623	0.965524	-0.0453914	1.05016	2	27568	30	1300176	178	CD34+	blood	peaks	Peaks
1e-05	1.04597	0.965543	0.0449473	1.04047	2	28716	30	1300176	963	GM12878	blood	ENHANCER	Chromatin_States
1e-05	1.03361	0.965614	0.033054	0.766738	3	55042	30	1300176	312	CD8_Primary_Cells	blood	hotspots	Hotspots
1e-05	0.970166	0.968565	-0.0302877	0.768561	3	58515	30	1300176	299	CD3_Primary_Cells	blood	hotspots	Hotspots
1e-05	0.975661	0.969802	-0.0246398	0.650864	5	91113	30	1300176	143	HeLa-S3	cervix	hotspots	Hotspots
1e-05	0.96411	0.972028	-0.0365499	1.04234	1	30475	30	1300176	906	H1HESC	es_cell	H3K27ac	Histone_Modifications
1e-05	1.03606	0.973095	0.0354213	1.05026	1	25571	30	1300176	287	Urothelia	urothelium	peaks	Peaks
1e-08	63136.2	0.974091	11.0531	340.332	1	747458	1	1300176	892			Intron	Genic
1e-05	0.967645	0.974992	-0.0328903	1.04921	2	27544	30	1300176	644	Fetal_Intestine_Large	fetal_intestine,_large	peaks	Peaks
1e-08	9.40246e-07	0.975711	-13.8771	455.78	0	266918	1	1300176	894			Downstream	Genic
1e-05	1.01381	0.975779	0.0137185	0.451845	11	351376	30	1300176	237	All	multi-tissue	peaks	Peaks
1e-05	5.11802e-07	0.975983	-14.4853	481.149	0	74162	30	1300176	538	Fibroblasts_Fetal_Skin_Scalp	fibroblast	hotspots	Hotspots
1e-05	0.98074	0.976121	-0.019448	0.649733	4	90201	30	1300176	146	HTR8svn	blastula	hotspots	Hotspots
1e-05	1.39814e-06	0.977156	-13.4804	470.762	0	28187	30	1300176	852	H9	es_cell	peaks	Peaks
1e-05	1.43013e-06	0.977248	-13.4577	471.879	0	28798	30	1300176	190	HCFaa	heart	peaks	Peaks
1e-05	1.43123e-06	0.977252	-13.457	471.938	0	28732	30	1300176	837	Fibroblasts_Fetal_Skin_Scalp	fibroblast	peaks	Peaks
1e-08	2.50489e-05	0.977261	-10.5947	371.703	0	481720	1	1300176	895			Intergenic	Genic
1e-05	1.43503e-06	0.977309	-13.4543	473.03	0	28140	30	1300176	173	AoAF	blood_vessel	peaks	Peaks
1e-05	1.43831e-06	0.977374	-13.452	474.309	1	27179	30	1300176	654	Fetal_Intestine_Small	fetal_intestine,_small	peaks	Peaks
1e-05	1.45372e-06	0.977431	-13.4414	475.137	1	28228	30	1300176	723	Fetal_Muscle_Arm	fetal_muscle	peaks	Peaks
1e-05	1.44663e-06	0.977473	-13.4463	476.198	1	27474	30	1300176	214	HMVEC-LBl	blood_vessel	peaks	Peaks
1e-05	1.44233e-06	0.977512	-13.4492	477.129	1	27784	30	1300176	172	AG10803	skin	peaks	Peaks
1e-05	1.4347e-06	0.977563	-13.4546	478.389	0	27792	30	1300176	703	Fetal_Lung_Left	fetal_lung	peaks	Peaks
1e-05	1.43408e-06	0.977597	-13.455	479.133	1	27398	30	1300176	230	HVMF	connective	peaks	Peaks
1e-05	1.44001e-06	0.977643	-13.4509	479.974	0	26932	30	1300176	808	Fetal_Stomach	fetal_stomach	peaks	Peaks
1e-05	1.42747e-06	0.977694	-13.4596	481.388	0	27250	30	1300176	853	IMR90	lung	peaks	Peaks
1e-05	1.47717e-06	0.977755	-13.4254	481.479	0	27405	30	1300176	28	HSMM	muscle	footprints	Footprints
1e-05	1.43708e-06	0.977774	-13.4529	482.874	0	26940	30	1300176	255	AoSMC	blood_vessel	peaks	Peaks
1e-05	1.41192e-06	0.977792	-13.4706	483.905	1	27142	30	1300176	247	RPTEC	epithelium	peaks	Peaks
1e-05	1.45032e-06	0.977824	-13.4437	483.644	0	26606	30	1300176	209	HMVEC-dBl-Ad	blood_vessel	peaks	Peaks
1e-05	1.44195e-06	0.977832	-13.4495	484.026	0	26839	30	1300176	854	IMR90	lung	peaks	Peaks
1e-05	1.43064e-06	0.977869	-13.4574	485.119	1	26933	30	1300176	219	HPdLF	epithelium	peaks	Peaks
1e-05	1.44322e-06	0.977881	-13.4486	485.053	1	26700	30	1300176	289	WI-38	embryonic_lung	peaks	Peaks
1e-05	1.45258e-06	0.977881	-13.4422	484.836	1	25840	30	1300176	273	Huh-7	liver	peaks	Peaks
1e-05	1.43839e-06	0.978035	-13.452	488.595	1	26634	30	1300176	168	AG04449	skin	peaks	Peaks
1e-05	1.42458e-06	0.978222	-13.4616	493.132	0	25449	30	1300176	248	RWPE1	prostate	peaks	Peaks
1e-05	1.43555e-06	0.978362	-13.454	496.034	0	24918	30	1300176	816	Fetal_Thymus	fetal_thymus	peaks	Peaks
1e-05	1.44703e-06	0.97837	-13.446	495.935	1	25856	30	1300176	175	BJ	skin	peaks	Peaks
1e-05	1.47841e-06	0.97841	-13.4245	496.062	0	25936	30	1300176	36	NHLF	lung	footprints	Footprints
1e-05	1.4596e-06	0.978416	-13.4374	496.682	0	25181	30	1300176	212	HMVEC-dLy-Neo	blood_vessel	peaks	Peaks
1e-05	1.50173e-06	0.978444	-13.4089	496.257	1	24565	30	1300176	176	Caco-2	colon	peaks	Peaks
1e-05	1.45168e-06	0.978444	-13.4428	497.525	1	25378	30	1300176	220	HPF	lung	peaks	Peaks
1e-05	1.41554e-06	0.978482	-13.468	499.337	1	24595	30	1300176	238	NB4	blood	peaks	Peaks
1e-05	0.986145	0.978587	-0.0139515	0.519792	5	197236	30	1300176	986	K562	blood	TRANSCRIBED	Chromatin_States
1e-05	1.47681e-06	0.978646	-13.4256	501.588	0	25031	30	1300176	1	AoAF	blood_vessel	footprints	Footprints
1e-05	1.95841e-06	0.978663	-13.1434	491.434	0	24266	30	1300176	952	H1HESC	es_cell	H4K20me1	Histone_Modifications
1e-05	1.53468e-06	0.978786	-13.3872	503.442	0	22661	30	1300176	992	K562	blood	TSS	Chromatin_States
1e-05	1.46787e-06	0.978832	-13.4317	506.227	1	24685	30	1300176	35	NHDF-neo	skin	footprints	Footprints
1e-05	1.42893e-06	0.978846	-13.4586	507.58	0	24021	30	1300176	183	GM12865	blood	peaks	Peaks
1e-05	1.45626e-06	0.978881	-13.4396	507.699	0	24011	30	1300176	215	HMVEC-LLy	blood_vessel	peaks	Peaks
1e-05	1.54591e-06	0.978892	-13.3799	505.71	0	23717	30	1300176	964	H1HESC	es_cell	ENHANCER	Chromatin_States
1e-05	1.45727e-06	0.978979	-13.4389	510.046	1	24099	30	1300176	169	AG04450	lung	peaks	Peaks
1e-05	1.43526e-06	0.979159	-13.4542	515.026	0	23179	30	1300176	270	HPDE6-E6E7	pancreatic_duct	peaks	Peaks
1e-08	3.68506e-06	0.979255	-12.5112	481.145	0	248200	1	1300176	916	K562	blood	H3K27me3	Histone_Modifications
1e-05	1.44784e-06	0.979263	-13.4454	517.278	1	23563	30	1300176	203	HGF	gingival	peaks	Peaks
1e-05	1.45067e-06	0.979264	-13.4435	517.227	0	22765	30	1300176	819	Fetal_Thymus	fetal_thymus	peaks	Peaks
1e-05	1.47873e-06	0.979266	-13.4243	516.546	1	23805	30	1300176	34	NHDF-Ad	skin	footprints	Footprints
1e-05	1.44955e-06	0.979337	-13.4443	519.07	0	22722	30	1300176	179	CMK	blood	peaks	Peaks
1e-05	1.46758e-06	0.97934	-13.4319	518.689	0	23499	30	1300176	10	HAEpiC	epithelium	footprints	Footprints
1e-05	1.0275	0.979385	0.0271327	1.05005	2	25826	30	1300176	276	MCF-7	breast	peaks	Peaks
1e-05	1.54826e-06	0.979408	-13.3784	518.32	0	21503	30	1300176	990	HepG2	liver	TSS	Chromatin_States
1e-05	1.4447e-06	0.979452	-13.4476	522.113	1	23100	30	1300176	171	AG09319	gingival	peaks	Peaks
1e-05	0.983655	0.979571	-0.0164802	0.643576	4	96753	30	1300176	931	HUVEC	blood_vessel	H3K4me2	Histone_Modifications
1e-05	1.90435e-06	0.979669	-13.1714	516.859	0	21657	30	1300176	953	HeLa-S3	cervix	H4K20me1	Histone_Modifications
1e-05	1.4595e-06	0.979677	-13.4374	527.5	0	22740	30	1300176	19	HMF	breast	footprints	Footprints
1e-05	1.42428e-06	0.979679	-13.4618	528.515	0	23351	30	1300176	251	SK-N-MC	brain	peaks	Peaks
1e-05	1.44769e-06	0.979729	-13.4455	529.173	0	21859	30	1300176	818	Fetal_Thymus	fetal_thymus	peaks	Peaks
1e-05	1.46103e-06	0.979761	-13.4364	529.64	0	22358	30	1300176	223	HRGEC	kidney	peaks	Peaks
1e-05	1.46978e-06	0.979819	-13.4304	530.922	0	21758	30	1300176	899	HepG2	liver	faire	FAIRE
1e-05	1.4412e-06	0.979898	-13.45	533.8	0	22049	30	1300176	15	HEEpiC	epithelium	footprints	Footprints
1e-05	1.45919e-06	0.979926	-13.4376	534.047	1	21556	30	1300176	271	HTR8svn	blastula	peaks	Peaks
1e-05	3.99597e-06	0.979966	-12.4302	494.998	0	8771	30	1300176	40	Th1	blood	footprints	Footprints
1e-05	3.99942e-06	0.97997	-12.4294	495.07	0	9159	30	1300176	39	SK-N-SH	brain	footprints	Footprints
1e-05	1.46121e-06	0.980003	-13.4362	536.057	1	21968	30	1300176	25	HPdLF	epithelium	footprints	Footprints
1e-05	1.01645	0.980059	0.0163197	0.652907	4	91657	30	1300176	541	Fibroblasts_Fetal_Skin_Upper_Back	fibroblast	hotspots	Hotspots
1e-05	1.48663e-06	0.98006	-13.419	536.899	0	21980	30	1300176	6	fLung	fetal_lung	footprints	Footprints
1e-05	1.47789e-06	0.980113	-13.4249	538.563	0	21410	30	1300176	29	HVMF	connective	footprints	Footprints
1e-05	1.45752e-06	0.980123	-13.4388	539.381	0	21573	30	1300176	14	HCPEpiC	epithelium	footprints	Footprints
1e-05	1.459e-06	0.98026	-13.4378	543.098	1	20672	30	1300176	820	Fetal_Thymus	fetal_thymus	peaks	Peaks
1e-05	1.44427e-06	0.980281	-13.4479	544.092	0	20652	30	1300176	824	Fetal_Thymus	fetal_thymus	peaks	Peaks
1e-05	3.88549e-06	0.980333	-12.4583	505.37	0	9017	30	1300176	970	H1HESC	es_cell	PROMOTER_FLANK	Chromatin_States
1e-05	4.07518e-06	0.980338	-12.4106	503.569	0	8647	30	1300176	31	K562	blood	footprints	Footprints
1e-05	5.06409e-07	0.980417	-14.4959	590.546	1	49800	30	1300176	790	Fetal_Renal_Pelvis	fetal_renal_pelvis	peaks	Peaks
1e-05	4.02187e-06	0.980428	-12.4238	506.428	0	8375	30	1300176	16	HepG2	liver	footprints	Footprints
1e-05	1.45106e-06	0.980508	-13.4432	550.215	0	21062	30	1300176	37	SAEC	epithelium	footprints	Footprints
1e-05	1.42379e-06	0.980509	-13.4622	551.032	1	19928	30	1300176	263	GM18507	blood	peaks	Peaks
1e-05	1.44562e-06	0.980526	-13.447	550.882	1	19739	30	1300176	603	CD4_Primary_Cells	blood	peaks	Peaks
1e-05	1.59209e-06	0.980644	-13.3505	550.283	0	20076	30	1300176	968	K562	blood	ENHANCER	Chromatin_States
1e-05	4.06313e-06	0.980663	-12.4136	512.166	0	8677	30	1300176	998	K562	blood	WEAK_ENHANCER	Chromatin_States
1e-05	1.47842e-06	0.98072	-13.4245	555.52	0	20022	30	1300176	13	HCM	heart	footprints	Footprints
1e-05	1.45522e-06	0.980737	-13.4404	556.655	1	19656	30	1300176	593	CD14_Primary_Cells	blood	peaks	Peaks
1e-05	1.45677e-06	0.980783	-13.4393	557.928	1	19740	30	1300176	268	HeLa-S3	cervix	peaks	Peaks
1e-05	5.02448e-07	0.980814	-14.5038	603.092	1	47513	30	1300176	668	Fetal_Kidney	fetal_kidney	peaks	Peaks
1e-05	1.01577	0.980855	0.0156446	0.65194	3	87806	30	1300176	509	Fetal_Stomach	fetal_stomach	hotspots	Hotspots
1e-05	5.1012e-07	0.980891	-14.4886	604.892	1	46915	30	1300176	697	Fetal_Lung_Left	fetal_lung	peaks	Peaks
1e-05	5.11644e-07	0.9809	-14.4856	605.052	1	47250	30	1300176	780	Fetal_Renal_Cortex_Left	fetal_renal_cortex	peaks	Peaks
1e-05	1.53371e-06	0.980901	-13.3878	559.226	1	18280	30	1300176	991	HUVEC	blood_vessel	TSS	Chromatin_States
1e-05	1.45601e-06	0.980905	-13.4398	561.543	1	18836	30	1300176	875	Mobilized_CD4_Primary_Cells	blood	peaks	Peaks
1e-05	1.4329e-06	0.98096	-13.4558	563.818	1	19393	30	1300176	896	GM12878	blood	faire	FAIRE
1e-05	5.14075e-07	0.980964	-14.4809	606.894	1	48229	30	1300176	800	Fetal_Spinal_Cord	fetal_spinal_cord	peaks	Peaks
1e-05	4.04371e-06	0.980972	-12.4183	520.669	0	7962	30	1300176	7	GM06990	blood	footprints	Footprints
1e-05	5.08866e-07	0.98106	-14.4911	610.4	1	46318	30	1300176	680	Fetal_Kidney_Right	fetal_kidney	peaks	Peaks
1e-05	1.48847e-06	0.9811	-13.4178	566.379	0	19533	30	1300176	26	HPF	lung	footprints	Footprints
1e-05	1.45328e-06	0.98118	-13.4417	569.825	0	19097	30	1300176	245	PANC-1	pancreas	peaks	Peaks
1e-05	1.48685e-06	0.981283	-13.4188	571.963	1	18307	30	1300176	32	NB4	blood	footprints	Footprints
1e-05	1.46346e-06	0.981327	-13.4347	574.017	1	18237	30	1300176	878	Mobilized_CD8_Primary_Cells	blood	peaks	Peaks
1e-05	1.82882e-07	0.98134	-15.5144	663.316	1	105669	30	1300176	65	HBMEC	blood_vessel	hotspots	Hotspots
1e-05	1.46344e-06	0.981355	-13.4347	574.874	1	19052	30	1300176	18	HIPEpiC	epithelium	footprints	Footprints
1e-05	5.32237e-07	0.981403	-14.4462	619.744	0	43363	30	1300176	900	HUVEC	blood_vessel	faire	FAIRE
1e-05	1.45734e-06	0.981482	-13.4389	578.989	0	19028	30	1300176	27	HRCEpiC	epithelium	footprints	Footprints
1e-05	1.44576e-06	0.981513	-13.4469	580.311	0	17741	30	1300176	660	Fetal_Intestine_Small	fetal_intestine,_small	peaks	Peaks
1e-05	1.48313e-06	0.981568	-13.4214	580.932	1	18064	30	1300176	21	HMVEC-dBl-Neo	blood_vessel	footprints	Footprints
1e-05	5.10688e-07	0.981569	-14.4875	627.101	1	44125	30	1300176	684	Fetal_Lung	fetal_lung	peaks	Peaks
1e-05	1.49841e-06	0.981612	-13.4111	581.87	0	18303	30	1300176	12	HCF	heart	footprints	Footprints
1e-05	1.44137e-06	0.981638	-13.4499	584.385	1	17664	30	1300176	606	CD56_Primary_Cells	blood	peaks	Peaks
1e-05	1.8926e-07	0.981706	-15.4801	675.107	1	100339	30	1300176	549	H1_Derived_Mesenchymal_Stem_Cells	es_cell	hotspots	Hotspots
1e-05	1.53368e-06	0.981731	-13.3878	584.645	1	16809	30	1300176	989	HeLa-S3	cervix	TSS	Chromatin_States
1e-05	1.46982e-06	0.981815	-13.4304	589.213	1	17387	30	1300176	592	CD14_Primary_Cells	blood	peaks	Peaks
1e-05	5.15338e-07	0.981833	-14.4784	635.82	1	42730	30	1300176	794	Fetal_Renal_Pelvis_Left	fetal_renal_pelvis	peaks	Peaks
1e-05	1.45439e-06	0.981836	-13.4409	590.381	1	17129	30	1300176	609	CD8_Primary_Cells	blood	peaks	Peaks
1e-05	5.13342e-07	0.981855	-14.4823	636.755	0	42721	30	1300176	777	Fetal_Renal_Cortex_Left	fetal_renal_cortex	peaks	Peaks
1e-05	5.21861e-07	0.981878	-14.4659	636.843	0	42650	30	1300176	628	Fetal_Heart	fetal_heart	peaks	Peaks
1e-05	1.44964e-06	0.981893	-13.4442	592.371	0	17046	30	1300176	257	CLL	blood	peaks	Peaks
1e-05	5.13925e-07	0.981903	-14.4812	638.424	1	42936	30	1300176	716	Fetal_Lung_Right	fetal_lung	peaks	Peaks
1e-05	5.13453e-07	0.981915	-14.4821	638.884	1	42424	30	1300176	796	Fetal_Renal_Pelvis_Right	fetal_renal_pelvis	peaks	Peaks
1e-05	1.49837e-06	0.98195	-13.4111	592.789	0	17573	30	1300176	20	HMVEC-dBl-Ad	blood_vessel	footprints	Footprints
1e-05	5.1643e-07	0.981978	-14.4763	640.856	1	42255	30	1300176	764	Fetal_Muscle_Upper_Trunk	fetal_muscle,_upper_trunk	peaks	Peaks
1e-05	5.0984e-07	0.982022	-14.4892	642.997	0	42233	30	1300176	778	Fetal_Renal_Cortex_Left	fetal_renal_cortex	peaks	Peaks
1e-05	5.13559e-07	0.98204	-14.4819	643.324	1	41131	30	1300176	880	Penis_Foreskin_Fibroblast_Primary_Cells	fibroblast	peaks	Peaks
1e-05	1.45024e-06	0.982065	-13.4438	598.034	1	16719	30	1300176	876	Mobilized_CD4_Primary_Cells	blood	peaks	Peaks
1e-05	1.43987e-06	0.98211	-13.451	599.849	0	16568	30	1300176	600	CD3_Primary_Cells	blood	peaks	Peaks
1e-05	5.13241e-07	0.982119	-14.4825	646.174	1	41365	30	1300176	712	Fetal_Lung_Right	fetal_lung	peaks	Peaks
1e-05	5.13516e-07	0.982132	-14.482	646.624	1	41256	30	1300176	709	Fetal_Lung_Right	fetal_lung	peaks	Peaks
1e-05	5.18475e-07	0.982145	-14.4724	646.685	1	41286	30	1300176	773	Fetal_Renal_Cortex	fetal_renal_cortex	peaks	Peaks
1e-05	5.10329e-07	0.982155	-14.4882	647.752	0	41088	30	1300176	678	Fetal_Kidney_Right	fetal_kidney	peaks	Peaks
1e-05	1.49359e-06	0.982239	-13.4143	602.571	0	17039	30	1300176	5	fHeart	fetal_heart	footprints	Footprints
1e-05	1.84858e-07	0.982259	-15.5037	697.209	1	94927	30	1300176	80	HIPEpiC	epithelium	hotspots	Hotspots
1e-05	5.24682e-07	0.982271	-14.4605	650.74	0	42449	30	1300176	624	Fetal_Brain	fetal_brain	peaks	Peaks
1e-05	5.11526e-07	0.98239	-14.4859	656.288	1	40412	30	1300176	688	Fetal_Lung	fetal_lung	peaks	Peaks
1e-05	1.7546e-07	0.982407	-15.5559	705.427	1	94559	30	1300176	500	Fetal_Skin	fetal_skin	hotspots	Hotspots
1e-05	1.44879e-06	0.982423	-13.4448	610.275	0	16114	30	1300176	595	CD19_Primary_Cells	blood	peaks	Peaks
1e-05	5.21894e-07	0.982435	-14.4658	657.056	1	39155	30	1300176	809	Fetal_Stomach	fetal_stomach	peaks	Peaks
1e-05	5.95267e-07	0.982442	-14.3343	651.34	0	38267	30	1300176	903	HepG2	liver	H2AFZ	Histone_Modifications
1e-05	5.15084e-07	0.982476	-14.4789	659.173	1	40040	30	1300176	715	Fetal_Lung_Right	fetal_lung	peaks	Peaks
1e-05	1.47359e-06	0.982551	-13.4278	613.944	0	16675	30	1300176	30	IMR90	lung	footprints	Footprints
1e-05	5.16327e-07	0.982563	-14.4765	662.359	0	39265	30	1300176	677	Fetal_Kidney_Left	fetal_kidney	peaks	Peaks
1e-08	2.84796e-06	0.982575	-12.7689	584.654	0	176965	1	1300176	501	Fetal_Spinal_Cord	fetal_spinal_cord	hotspots	Hotspots
1e-05	1.84725e-07	0.98266	-15.5044	713.351	1	91664	30	1300176	537	Fibroblasts_Fetal_Skin_Quadriceps_Right	fibroblast	hotspots	Hotspots
1e-05	1.44186e-06	0.982681	-13.4496	619.581	1	15703	30	1300176	599	CD3_Primary_Cells	blood	peaks	Peaks
1e-05	1.45808e-06	0.982683	-13.4384	619.127	0	15537	30	1300176	611	CD8_Primary_Cells	blood	peaks	Peaks
1e-05	1.82419e-07	0.982715	-15.517	716.198	1	88908	30	1300176	343	Fetal_Intestine_Large	fetal_intestine,_large	hotspots	Hotspots
1e-05	1.46911e-06	0.982721	-13.4309	620.146	0	15745	30	1300176	181	GM06990	blood	peaks	Peaks
1e-05	1.46734e-06	0.982733	-13.4321	620.637	0	16051	30	1300176	11	HA-h	brain_hippocampus	footprints	Footprints
1e-05	1.48661e-06	0.982744	-13.419	620.412	0	16693	30	1300176	33	NH-A	nervous	footprints	Footprints
1e-05	5.09848e-07	0.982768	-14.4892	670.812	1	38794	30	1300176	693	Fetal_Lung	fetal_lung	peaks	Peaks
1e-05	1.42907e-06	0.982808	-13.4585	624.552	0	15403	30	1300176	646	Fetal_Intestine_Large	fetal_intestine,_large	peaks	Peaks
1e-05	5.21786e-07	0.982821	-14.466	671.823	1	38006	30	1300176	775	Fetal_Renal_Cortex	fetal_renal_cortex	peaks	Peaks
1e-05	5.16114e-07	0.982825	-14.4769	672.494	1	38653	30	1300176	686	Fetal_Lung	fetal_lung	peaks	Peaks
1e-05	5.16853e-07	0.982845	-14.4755	673.206	0	37971	30	1300176	774	Fetal_Renal_Cortex	fetal_renal_cortex	peaks	Peaks
1e-05	1.44676e-06	0.982855	-13.4462	625.721	1	15256	30	1300176	607	CD56_Primary_Cells	blood	peaks	Peaks
1e-05	1.90011e-07	0.982923	-15.4762	723.029	1	87865	30	1300176	99	HRGEC	kidney	hotspots	Hotspots
1e-05	5.20701e-07	0.983001	-14.4681	679.049	1	37245	30	1300176	682	Fetal_Kidney_Right	fetal_kidney	peaks	Peaks
1e-05	5.13861e-07	0.983049	-14.4813	681.573	0	37684	30	1300176	689	Fetal_Lung	fetal_lung	peaks	Peaks
1e-05	5.22062e-07	0.983102	-14.4655	682.985	1	36067	30	1300176	664	Fetal_Intestine_Small	fetal_intestine,_small	peaks	Peaks
1e-05	5.22678e-07	0.983174	-14.4643	685.824	1	36495	30	1300176	681	Fetal_Kidney_Right	fetal_kidney	peaks	Peaks
1e-05	5.18675e-07	0.983223	-14.472	688.196	1	35441	30	1300176	647	Fetal_Intestine_Large	fetal_intestine,_large	peaks	Peaks
1e-05	3.92708e-06	0.983223	-12.4476	591.94	0	6371	30	1300176	972	HepG2	liver	PROMOTER_FLANK	Chromatin_States
1e-05	1.90091e-07	0.983236	-15.4758	736.534	1	85014	30	1300176	95	HPdLF	epithelium	hotspots	Hotspots
1e-05	5.18792e-07	0.983239	-14.4718	688.842	0	36263	30	1300176	792	Fetal_Renal_Pelvis_Left	fetal_renal_pelvis	peaks	Peaks
1e-05	2.06089e-06	0.983244	-13.0924	623.396	0	15193	30	1300176	955	HUVEC	blood_vessel	H4K20me1	Histone_Modifications
1e-05	5.198e-07	0.983269	-14.4698	690.008	1	35629	30	1300176	655	Fetal_Intestine_Small	fetal_intestine,_small	peaks	Peaks
1e-05	5.1628e-07	0.983331	-14.4766	692.884	1	35963	30	1300176	701	Fetal_Lung_Left	fetal_lung	peaks	Peaks
1e-05	1.84696e-07	0.983338	-15.5046	742.392	1	85185	30	1300176	125	SKMC	muscle	hotspots	Hotspots
1e-05	5.22675e-07	0.983353	-14.4643	693.231	1	35635	30	1300176	797	Fetal_Renal_Pelvis_Right	fetal_renal_pelvis	peaks	Peaks
1e-05	1.49269e-06	0.983393	-13.4149	644.469	0	14521	30	1300176	8	GM12865	blood	footprints	Footprints
1e-08	5.09457e-06	0.983427	-12.1873	586.711	0	173890	1	1300176	913	HeLa-S3	cervix	H3K27me3	Histone_Modifications
1e-05	5.21901e-07	0.983428	-14.4658	696.413	1	36357	30	1300176	224	HRPEpiC	epithelium	peaks	Peaks
1e-05	1.86228e-07	0.983431	-15.4963	746.158	1	84323	30	1300176	533	Fibroblasts_Fetal_Skin_Biceps_Right	fibroblast	hotspots	Hotspots
1e-05	5.21809e-07	0.983479	-14.466	698.593	1	34993	30	1300176	793	Fetal_Renal_Pelvis_Left	fetal_renal_pelvis	peaks	Peaks
1e-05	1.9372e-07	0.983485	-15.4569	746.687	1	81217	30	1300176	85	HMVEC-dBl-Ad	blood_vessel	hotspots	Hotspots
1e-05	5.23637e-07	0.983486	-14.4625	698.704	1	34886	30	1300176	667	Fetal_Kidney	fetal_kidney	peaks	Peaks
1e-05	5.19774e-07	0.983517	-14.4699	700.398	1	35031	30	1300176	676	Fetal_Kidney_Left	fetal_kidney	peaks	Peaks
1e-05	5.15695e-07	0.983523	-14.4778	701.034	1	35171	30	1300176	204	HIPEpiC	epithelium	peaks	Peaks
1e-08	2.84139e-06	0.98355	-12.7712	619.424	0	153370	1	1300176	333	Fetal_Heart	fetal_heart	hotspots	Hotspots
1e-05	5.19296e-07	0.983551	-14.4708	701.858	1	34289	30	1300176	640	Fetal_Intestine_Large	fetal_intestine,_large	peaks	Peaks
1e-05	5.12494e-07	0.983575	-14.484	703.532	1	34194	30	1300176	281	PanIsletD	pancreas	peaks	Peaks
1e-05	5.16715e-07	0.983599	-14.4758	704.173	0	33566	30	1300176	198	HepG2	liver	peaks	Peaks
1e-08	2.83896e-06	0.983612	-12.7721	621.788	0	154018	1	1300176	451	Fetal_Muscle_Leg	fetal_muscle	hotspots	Hotspots
1e-08	2.71725e-06	0.983613	-12.8159	623.944	0	152317	1	1300176	481	Fetal_Renal_Cortex_Left	fetal_renal_cortex	hotspots	Hotspots
1e-05	1.85127e-07	0.983693	-15.5022	758.459	1	83259	30	1300176	126	SK-N-MC	brain	hotspots	Hotspots
1e-05	5.16584e-07	0.983704	-14.476	708.727	0	34247	30	1300176	815	Fetal_Testes	fetal_testes	peaks	Peaks
1e-05	5.18569e-07	0.983723	-14.4722	709.379	0	34774	30	1300176	962	K562	blood	CTCF	Chromatin_States
1e-05	5.24222e-07	0.983732	-14.4614	709.226	0	34776	30	1300176	38	SKMC	muscle	footprints	Footprints
1e-08	2.56422e-06	0.983743	-12.8739	631.789	0	147332	1	1300176	134	FibroP	skin	hotspots	Hotspots
1e-05	5.28897e-07	0.98376	-14.4525	710.015	1	34641	30	1300176	726	Fetal_Muscle_Arm	fetal_muscle	peaks	Peaks
1e-05	5.20295e-07	0.983768	-14.4689	711.166	1	33824	30	1300176	202	HFF-Myc	foreskin	peaks	Peaks
1e-05	1.47068e-06	0.983788	-13.4298	660.901	0	13585	30	1300176	598	CD3_Primary_Cells	blood	peaks	Peaks
1e-05	5.17358e-07	0.983793	-14.4745	712.552	1	33947	30	1300176	673	Fetal_Kidney_Left	fetal_kidney	peaks	Peaks
1e-05	5.22699e-07	0.983799	-14.4643	712.302	0	33238	30	1300176	810	Fetal_Stomach	fetal_stomach	peaks	Peaks
1e-05	5.20855e-07	0.983812	-14.4678	713.058	0	34615	30	1300176	833	Fibroblasts_Fetal_Skin_Quadriceps_Left	fibroblast	peaks	Peaks
1e-05	5.15733e-07	0.983843	-14.4777	714.925	0	34458	30	1300176	834	Fibroblasts_Fetal_Skin_Quadriceps_Left	fibroblast	peaks	Peaks
1e-08	3.63325e-06	0.983871	-12.5254	619.577	0	150848	1	1300176	914	HepG2	liver	H3K27me3	Histone_Modifications
1e-05	5.20335e-07	0.98389	-14.4688	716.551	0	33548	30	1300176	687	Fetal_Lung	fetal_lung	peaks	Peaks
1e-05	5.23301e-07	0.98391	-14.4631	717.177	0	32627	30	1300176	657	Fetal_Intestine_Small	fetal_intestine,_small	peaks	Peaks
1e-05	5.19079e-07	0.983936	-14.4712	718.725	0	34044	30	1300176	827	Fibroblasts_Fetal_Skin_Abdomen	fibroblast	peaks	Peaks
1e-05	5.2234e-07	0.983974	-14.4649	720.124	0	33014	30	1300176	702	Fetal_Lung_Left	fetal_lung	peaks	Peaks
1e-05	1.87744e-07	0.983999	-15.4882	772.247	1	77442	30	1300176	554	IMR90	lung	hotspots	Hotspots
1e-08	2.71727e-06	0.984007	-12.8159	639.345	0	144822	1	1300176	446	Fetal_Muscle_Back	fetal_muscle	hotspots	Hotspots
1e-05	5.16387e-07	0.984033	-14.4764	723.353	1	32909	30	1300176	186	HAEpiC	epithelium	peaks	Peaks
1e-05	1.43522e-06	0.984038	-13.4542	672.485	0	14494	30	1300176	897	H1HESC	es_cell	faire	FAIRE
1e-05	5.22844e-07	0.984044	-14.464	723.215	1	33458	30	1300176	836	Fibroblasts_Fetal_Skin_Quadriceps_Right	fibroblast	peaks	Peaks
1e-08	2.83193e-06	0.984045	-12.7746	638.774	0	145665	1	1300176	440	Fetal_Muscle_Back	fetal_muscle	hotspots	Hotspots
1e-05	5.31338e-07	0.984047	-14.4479	722.575	1	33321	30	1300176	737	Fetal_Muscle_Back	fetal_muscle	peaks	Peaks
1e-05	5.23466e-07	0.984052	-14.4628	723.534	1	32590	30	1300176	290	WI-38	embryonic_lung	peaks	Peaks
1e-05	1.92522e-07	0.984054	-15.4631	773.655	1	76489	30	1300176	164	WI-38	embryonic_lung	hotspots	Hotspots
1e-05	5.33824e-07	0.984059	-14.4432	722.873	1	34390	30	1300176	621	Fetal_Brain	fetal_brain	peaks	Peaks
1e-05	1.88809e-07	0.984067	-15.4825	775.279	1	76549	30	1300176	83	HMF	breast	hotspots	Hotspots
1e-05	1.90282e-07	0.984071	-15.4748	775.102	1	76278	30	1300176	96	HPF	lung	hotspots	Hotspots
1e-05	1.91176e-07	0.984072	-15.4701	774.894	1	77406	30	1300176	50	BJ	skin	hotspots	Hotspots
1e-05	5.19297e-07	0.984074	-14.4708	724.93	0	32545	30	1300176	779	Fetal_Renal_Cortex_Left	fetal_renal_cortex	peaks	Peaks
1e-05	5.22018e-07	0.98409	-14.4656	725.395	1	32896	30	1300176	692	Fetal_Lung	fetal_lung	peaks	Peaks
1e-05	5.1484e-07	0.984104	-14.4794	726.72	1	33178	30	1300176	253	WERI-Rb-1	eye	peaks	Peaks
1e-05	5.25464e-07	0.984124	-14.459	726.601	1	32381	30	1300176	848	H1_Derived_Mesenchymal_Stem_Cells	es_cell	peaks	Peaks
1e-05	5.21578e-07	0.984125	-14.4664	727.044	0	33225	30	1300176	250	SKMC	muscle	peaks	Peaks
1e-05	5.21549e-07	0.984141	-14.4665	727.755	0	32027	30	1300176	652	Fetal_Intestine_Large	fetal_intestine,_large	peaks	Peaks
1e-05	6.05892e-07	0.984167	-14.3166	721.434	0	30331	30	1300176	890			3'UTR	Genic
1e-08	2.61496e-06	0.984197	-12.8543	648.97	0	141221	1	1300176	369	Fetal_Kidney	fetal_kidney	hotspots	Hotspots
1e-05	5.26761e-07	0.984202	-14.4565	730.092	0	32412	30	1300176	1003	HUVEC	blood_vessel	tfbs	TFBS
1e-05	5.14086e-07	0.984251	-14.4809	733.606	0	32467	30	1300176	189	HBMEC	blood_vessel	peaks	Peaks
1e-05	5.14865e-07	0.984273	-14.4794	734.525	0	32227	30	1300176	885	Penis_Foreskin_Keratinocyte_Primary_Cells	skin	peaks	Peaks
1e-08	2.78091e-06	0.984276	-12.7927	649.119	0	138672	1	1300176	335	Fetal_Heart	fetal_heart	hotspots	Hotspots
1e-08	2.53984e-06	0.984285	-12.8834	654.062	0	138138	1	1300176	484	Fetal_Renal_Cortex_Right	fetal_renal_cortex	hotspots	Hotspots
1e-05	5.23124e-07	0.984295	-14.4634	734.781	1	30999	30	1300176	282	PanIslets	pancreas	peaks	Peaks
1e-05	5.20484e-07	0.984343	-14.4685	737.292	1	31823	30	1300176	170	AG09309	skin	peaks	Peaks
1e-08	2.99322e-06	0.984349	-12.7192	648.387	0	127367	1	1300176	917	GM12878	blood	H3K36me3	Histone_Modifications
1e-08	2.74894e-06	0.984353	-12.8043	652.882	0	138934	1	1300176	450	Fetal_Muscle_Leg	fetal_muscle	hotspots	Hotspots
1e-05	5.16513e-07	0.984369	-14.4762	738.88	0	31837	30	1300176	249	SAEC	epithelium	peaks	Peaks
1e-05	5.27021e-07	0.984371	-14.456	737.945	1	30913	30	1300176	643	Fetal_Intestine_Large	fetal_intestine,_large	peaks	Peaks
1e-08	2.68644e-06	0.984382	-12.8273	655.274	0	137895	1	1300176	444	Fetal_Muscle_Back	fetal_muscle	hotspots	Hotspots
1e-05	5.22883e-07	0.984446	-14.4639	741.898	0	31886	30	1300176	832	Fibroblasts_Fetal_Skin_Biceps_Right	fibroblast	peaks	Peaks
1e-08	2.87469e-06	0.984446	-12.7596	654.485	0	138322	1	1300176	426	Fetal_Muscle_Arm	fetal_muscle	hotspots	Hotspots
1e-08	2.63311e-06	0.98446	-12.8473	659.587	0	135694	1	1300176	462	Fetal_Muscle_Trunk	fetal_muscle,_trunk	hotspots	Hotspots
1e-08	2.72816e-06	0.984471	-12.8119	658.243	0	136743	1	1300176	430	Fetal_Muscle_Arm	fetal_muscle	hotspots	Hotspots
1e-08	2.9673e-06	0.984477	-12.7279	654.186	0	141742	1	1300176	323	Fetal_Brain	fetal_brain	hotspots	Hotspots
1e-08	2.6614e-06	0.984511	-12.8367	661.219	0	135455	1	1300176	477	Fetal_Renal_Cortex	fetal_renal_cortex	hotspots	Hotspots
1e-05	5.24725e-07	0.98452	-14.4604	745.304	1	30893	30	1300176	201	HFF	foreskin	peaks	Peaks
1e-05	5.23428e-07	0.984526	-14.4629	745.714	0	30810	30	1300176	218	HPAF	blood_vessel	peaks	Peaks
1e-08	2.33887e-06	0.984542	-12.9658	669.187	0	129455	1	1300176	354	Fetal_Intestine_Small	fetal_intestine,_small	hotspots	Hotspots
1e-05	5.20716e-07	0.984554	-14.4681	747.328	0	30827	30	1300176	221	HRCEpiC	epithelium	peaks	Peaks
1e-05	5.28091e-07	0.984559	-14.454	746.828	1	30033	30	1300176	658	Fetal_Intestine_Small	fetal_intestine,_small	peaks	Peaks
1e-05	5.27999e-07	0.984565	-14.4542	747.158	1	30139	30	1300176	649	Fetal_Intestine_Large	fetal_intestine,_large	peaks	Peaks
1e-05	2.01149e-06	0.984569	-13.1166	678.158	0	12567	30	1300176	951	GM12878	blood	H4K20me1	Histone_Modifications
1e-05	5.30221e-07	0.984574	-14.45	747.359	1	29809	30	1300176	811	Fetal_Stomach	fetal_stomach	peaks	Peaks
1e-05	5.28703e-07	0.984597	-14.4528	748.6	1	29930	30	1300176	659	Fetal_Intestine_Small	fetal_intestine,_small	peaks	Peaks
1e-05	5.17973e-07	0.984629	-14.4733	751.242	0	30611	30	1300176	887	Penis_Foreskin_Melanocyte_Primary_Cells	skin	peaks	Peaks
1e-05	5.22505e-07	0.984644	-14.4646	751.508	1	30668	30	1300176	222	HRE	epithelium	peaks	Peaks
1e-08	2.60186e-06	0.984645	-12.8593	668.159	0	130474	1	1300176	337	Fetal_Heart	fetal_heart	hotspots	Hotspots
1e-05	5.30739e-07	0.984654	-14.449	751.202	1	29512	30	1300176	648	Fetal_Intestine_Large	fetal_intestine,_large	peaks	Peaks
1e-05	2.82179e-05	0.984658	-10.4756	544.766	0	1045	30	1300176	974	K562	blood	PROMOTER_FLANK	Chromatin_States
1e-08	2.59818e-06	0.984668	-12.8607	669.214	0	132036	1	1300176	490	Fetal_Renal_Pelvis	fetal_renal_pelvis	hotspots	Hotspots
1e-05	5.21587e-07	0.98468	-14.4664	753.393	0	30514	30	1300176	690	Fetal_Lung	fetal_lung	peaks	Peaks
1e-05	5.25697e-07	0.984707	-14.4585	754.28	0	30751	30	1300176	828	Fibroblasts_Fetal_Skin_Back	fibroblast	peaks	Peaks
1e-05	5.24372e-07	0.984766	-14.4611	757.369	0	30732	30	1300176	829	Fibroblasts_Fetal_Skin_Biceps_Left	fibroblast	peaks	Peaks
1e-05	5.33302e-07	0.984794	-14.4442	757.888	1	29460	30	1300176	642	Fetal_Intestine_Large	fetal_intestine,_large	peaks	Peaks
1e-05	5.2582e-07	0.98482	-14.4583	759.921	1	30356	30	1300176	826	Fibroblasts_Fetal_Skin_Abdomen	fibroblast	peaks	Peaks
1e-08	2.70118e-06	0.984835	-12.8218	674.573	0	128429	1	1300176	338	Fetal_Heart	fetal_heart	hotspots	Hotspots
1e-08	2.73973e-06	0.98484	-12.8077	674.045	0	130170	1	1300176	457	Fetal_Muscle_Leg	fetal_muscle	hotspots	Hotspots
1e-08	2.62058e-06	0.984853	-12.8521	676.974	0	127022	1	1300176	334	Fetal_Heart	fetal_heart	hotspots	Hotspots
1e-08	2.86684e-06	0.984855	-12.7623	672.308	0	131933	1	1300176	395	Fetal_Lung	fetal_lung	hotspots	Hotspots
1e-05	5.25431e-07	0.984855	-14.459	761.698	1	29869	30	1300176	241	NHDF-neo	skin	peaks	Peaks
1e-08	2.5454e-06	0.984866	-12.8812	679.077	0	128200	1	1300176	370	Fetal_Kidney	fetal_kidney	hotspots	Hotspots
1e-08	2.64805e-06	0.984867	-12.8417	677.055	0	129260	1	1300176	483	Fetal_Renal_Cortex_Right	fetal_renal_cortex	hotspots	Hotspots
1e-05	5.27884e-07	0.984871	-14.4544	762.243	1	29440	30	1300176	847	H1_Derived_Mesenchymal_Stem_Cells	es_cell	peaks	Peaks
1e-05	5.25834e-07	0.984885	-14.4583	763.154	0	30140	30	1300176	830	Fibroblasts_Fetal_Skin_Biceps_Left	fibroblast	peaks	Peaks
1e-05	5.22352e-07	0.98491	-14.4649	764.772	1	29418	30	1300176	207	HMF	breast	peaks	Peaks
1e-08	2.5519e-06	0.984916	-12.8787	681.195	0	127002	1	1300176	377	Fetal_Kidney_Left	fetal_kidney	hotspots	Hotspots
1e-08	2.94216e-06	0.984929	-12.7364	674.244	0	129013	1	1300176	331	Fetal_Heart	fetal_heart	hotspots	Hotspots
1e-05	5.21438e-07	0.984953	-14.4667	767.086	1	29519	30	1300176	799	Fetal_Skin	fetal_skin	peaks	Peaks
1e-05	5.2353e-07	0.984976	-14.4627	768.051	1	28729	30	1300176	665	Fetal_Intestine_Small	fetal_intestine,_small	peaks	Peaks
1e-05	5.29649e-07	0.984995	-14.4511	768.358	1	29454	30	1300176	185	HAc	cerebellar	peaks	Peaks
1e-08	2.83436e-06	0.984997	-12.7737	679.287	0	128829	1	1300176	432	Fetal_Muscle_Arm	fetal_muscle	hotspots	Hotspots
1e-05	5.27839e-07	0.985007	-14.4545	769.182	1	28134	30	1300176	166	A549	epithelium	peaks	Peaks
1e-08	3.30645e-06	0.985022	-12.6196	672.206	0	131719	1	1300176	64	HA-sp	spinal_cord	hotspots	Hotspots
1e-05	5.27239e-07	0.985026	-14.4556	770.2	0	29610	30	1300176	831	Fibroblasts_Fetal_Skin_Biceps_Right	fibroblast	peaks	Peaks
1e-08	2.75433e-06	0.98504	-12.8023	682.749	0	127173	1	1300176	445	Fetal_Muscle_Back	fetal_muscle	hotspots	Hotspots
1e-08	2.82595e-06	0.985044	-12.7767	681.563	0	127644	1	1300176	439	Fetal_Muscle_Back	fetal_muscle	hotspots	Hotspots
1e-08	2.8308e-06	0.985047	-12.775	681.613	0	127415	1	1300176	458	Fetal_Muscle_Leg	fetal_muscle	hotspots	Hotspots
1e-05	5.2847e-07	0.985064	-14.4533	772.038	0	29339	30	1300176	835	Fibroblasts_Fetal_Skin_Quadriceps_Right	fibroblast	peaks	Peaks
1e-08	2.86514e-06	0.985069	-12.7629	681.963	0	127513	1	1300176	454	Fetal_Muscle_Leg	fetal_muscle	hotspots	Hotspots
1e-05	5.24587e-07	0.985079	-14.4607	773.216	0	29492	30	1300176	188	HA-sp	spinal_cord	peaks	Peaks
1e-08	3.19898e-06	0.985081	-12.6527	676.622	0	132970	1	1300176	324	Fetal_Brain	fetal_brain	hotspots	Hotspots
1e-08	2.45862e-06	0.985086	-12.9159	690.959	0	121333	1	1300176	362	Fetal_Intestine_Small	fetal_intestine,_small	hotspots	Hotspots
1e-05	5.28255e-07	0.985099	-14.4537	773.888	0	28488	30	1300176	191	HCF	heart	peaks	Peaks
1e-08	2.88843e-06	0.985102	-12.7548	683.056	0	127304	1	1300176	441	Fetal_Muscle_Back	fetal_muscle	hotspots	Hotspots
1e-08	3.14586e-06	0.985156	-12.6694	680.96	0	131784	1	1300176	319	Fetal_Brain	fetal_brain	hotspots	Hotspots
1e-08	2.88992e-06	0.985169	-12.7543	686.12	0	124609	1	1300176	329	Fetal_Heart	fetal_heart	hotspots	Hotspots
1e-08	2.43031e-06	0.985172	-12.9275	695.579	0	120410	1	1300176	346	Fetal_Intestine_Large	fetal_intestine,_large	hotspots	Hotspots
1e-08	2.69275e-06	0.985182	-12.8249	690.512	0	123697	1	1300176	423	Fetal_Muscle_Arm	fetal_muscle	hotspots	Hotspots
1e-05	1.01215	0.985185	0.0120758	0.650311	4	87976	30	1300176	573	Mobilized_CD34_Primary_Cells	blood	hotspots	Hotspots
1e-08	2.98235e-06	0.985185	-12.7228	685.173	0	126742	1	1300176	418	Fetal_Muscle_Arm	fetal_muscle	hotspots	Hotspots
1e-08	2.61798e-06	0.985195	-12.8531	692.67	0	121870	1	1300176	353	Fetal_Intestine_Large	fetal_intestine,_large	hotspots	Hotspots
1e-08	2.66288e-06	0.985197	-12.8361	691.831	0	123264	1	1300176	474	Fetal_Renal_Cortex	fetal_renal_cortex	hotspots	Hotspots
1e-08	2.58339e-06	0.985252	-12.8664	696.027	0	121388	1	1300176	494	Fetal_Renal_Pelvis_Left	fetal_renal_pelvis	hotspots	Hotspots
1e-08	2.89964e-06	0.985261	-12.7509	690.215	0	124473	1	1300176	456	Fetal_Muscle_Leg	fetal_muscle	hotspots	Hotspots
1e-05	1.06023e-05	0.985268	-11.4544	620.355	0	2201	30	1300176	996	HepG2	liver	WEAK_ENHANCER	Chromatin_States
1e-08	2.86448e-06	0.985308	-12.7631	693.111	0	123088	1	1300176	438	Fetal_Muscle_Back	fetal_muscle	hotspots	Hotspots
1e-08	2.6888e-06	0.985313	-12.8264	696.784	0	121576	1	1300176	421	Fetal_Muscle_Arm	fetal_muscle	hotspots	Hotspots
1e-08	2.37379e-06	0.985344	-12.951	705.047	0	115794	1	1300176	160	Stellate	liver	hotspots	Hotspots
1e-08	2.50502e-06	0.98535	-12.8972	702.377	0	119209	1	1300176	498	Fetal_Renal_Pelvis_Right	fetal_renal_pelvis	hotspots	Hotspots
1e-08	2.97735e-06	0.985382	-12.7245	694.475	0	123404	1	1300176	390	Fetal_Lung	fetal_lung	hotspots	Hotspots
1e-08	2.54952e-06	0.985427	-12.8796	705.11	0	116650	1	1300176	581	Penis_Foreskin_Fibroblast_Primary_Cells	fibroblast	hotspots	Hotspots
1e-08	2.74931e-06	0.98545	-12.8042	702.114	0	120156	1	1300176	442	Fetal_Muscle_Back	fetal_muscle	hotspots	Hotspots
1e-08	2.96234e-06	0.985456	-12.7295	698.285	0	121153	1	1300176	63	HA-h	brain_hippocampus	hotspots	Hotspots
1e-08	2.50577e-06	0.985506	-12.8969	709.942	0	115557	1	1300176	356	Fetal_Intestine_Small	fetal_intestine,_small	hotspots	Hotspots
1e-08	2.8155e-06	0.98554	-12.7804	705.184	0	118295	1	1300176	589	Penis_Foreskin_Melanocyte_Primary_Cells	skin	hotspots	Hotspots
1e-05	1.4091e-06	0.985551	-13.4726	743.917	0	10310	30	1300176	891			5'UTR	Genic
1e-08	2.80397e-06	0.985551	-12.7845	705.951	0	118947	1	1300176	443	Fetal_Muscle_Back	fetal_muscle	hotspots	Hotspots
1e-08	2.82338e-06	0.985621	-12.7776	708.994	0	117287	1	1300176	436	Fetal_Muscle_Back	fetal_muscle	hotspots	Hotspots
1e-08	2.42037e-06	0.985639	-12.9316	718.434	0	113988	1	1300176	561	iPS_DF_6.9	ips_cell	hotspots	Hotspots
1e-08	2.51603e-06	0.98564	-12.8928	716.325	0	115015	1	1300176	551	H1_Derived_Neuronal_Progenitor_Cultured_Cells	es_cell	hotspots	Hotspots
1e-08	2.64535e-06	0.985644	-12.8427	713.748	0	116089	1	1300176	493	Fetal_Renal_Pelvis_Left	fetal_renal_pelvis	hotspots	Hotspots
1e-08	2.75815e-06	0.985679	-12.8009	713.166	0	115872	1	1300176	516	Fetal_Testes	fetal_testes	hotspots	Hotspots
1e-08	2.62825e-06	0.985697	-12.8492	716.744	0	114750	1	1300176	119	NT2-D1	testis	hotspots	Hotspots
1e-05	1.01048	0.985701	0.0104221	0.581538	5	123264	30	1300176	474	Fetal_Renal_Cortex	fetal_renal_cortex	hotspots	Hotspots
1e-08	3.00377e-06	0.985716	-12.7156	710.254	0	106480	1	1300176	920	HepG2	liver	H3K36me3	Histone_Modifications
1e-05	1.40722e-06	0.985718	-13.4739	752.683	0	10450	30	1300176	969	GM12878	blood	PROMOTER_FLANK	Chromatin_States
1e-08	2.78077e-06	0.985783	-12.7928	717.899	0	113797	1	1300176	313	Fetal_Adrenal_Gland	fetal_adrenal_gland	hotspots	Hotspots
1e-08	2.74524e-06	0.98579	-12.8056	719.013	0	114414	1	1300176	429	Fetal_Muscle_Arm	fetal_muscle	hotspots	Hotspots
1e-08	3.06878e-06	0.985835	-12.6942	715.015	0	118413	1	1300176	320	Fetal_Brain	fetal_brain	hotspots	Hotspots
1e-08	2.89969e-06	0.985842	-12.7509	718.528	0	114359	1	1300176	584	Penis_Foreskin_Keratinocyte_Primary_Cells	skin	hotspots	Hotspots
1e-08	2.61532e-06	0.985889	-12.8541	726.766	0	112081	1	1300176	373	Fetal_Kidney	fetal_kidney	hotspots	Hotspots
1e-08	2.45088e-06	0.985903	-12.9191	731.178	0	108482	1	1300176	56	E_myoblast	muscle	hotspots	Hotspots
1e-08	2.47129e-06	0.985919	-12.9108	731.552	0	108814	1	1300176	504	Fetal_Spleen	fetal_spleen	hotspots	Hotspots
1e-08	2.7795e-06	0.985925	-12.7932	725.166	0	112354	1	1300176	367	Fetal_Kidney	fetal_kidney	hotspots	Hotspots
1e-05	1.01869	0.985955	0.0185155	1.05179	2	26553	30	1300176	233	Jurkat	blood	peaks	Peaks
1e-08	3.43193e-06	0.985957	-12.5824	714.84	0	110816	1	1300176	915	HUVEC	blood_vessel	H3K27me3	Histone_Modifications
1e-08	2.94445e-06	0.985965	-12.7356	723.974	0	112204	1	1300176	315	Fetal_Adrenal_Gland	fetal_adrenal_gland	hotspots	Hotspots
1e-08	2.30644e-06	0.98598	-12.9798	738.639	0	105686	1	1300176	349	Fetal_Intestine_Large	fetal_intestine,_large	hotspots	Hotspots
1e-08	2.70971e-06	0.986033	-12.8187	732.271	0	108753	1	1300176	78	HFF-Myc	foreskin	hotspots	Hotspots
1e-08	2.92439e-06	0.986034	-12.7424	727.942	0	108875	1	1300176	165	WI-38	embryonic_lung	hotspots	Hotspots
1e-05	1.50982e-06	0.986046	-13.4035	766.388	1	10404	30	1300176	17	HFF	foreskin	footprints	Footprints
1e-08	2.61377e-06	0.986055	-12.8547	735.442	0	107783	1	1300176	298	CD20_Primary_Cells	blood	hotspots	Hotspots
1e-08	2.57955e-06	0.986118	-12.8679	739.586	0	106204	1	1300176	142	H9ES	es_cell	hotspots	Hotspots
1e-05	1.47142e-06	0.986124	-13.4293	772.183	1	9811	30	1300176	2	CD20+	blood	footprints	Footprints
1e-08	2.63509e-06	0.986129	-12.8466	738.923	0	107974	1	1300176	428	Fetal_Muscle_Arm	fetal_muscle	hotspots	Hotspots
1e-08	2.78253e-06	0.986226	-12.7922	740.951	0	108197	1	1300176	543	H1_BMP4_Derived_Mesendoderm_Cultured_Cells	es_cell	hotspots	Hotspots
1e-05	1.074e-05	0.986242	-11.4415	663.489	0	1940	30	1300176	997	HUVEC	blood_vessel	WEAK_ENHANCER	Chromatin_States
1e-08	2.4427e-06	0.986264	-12.9224	750.57	0	102979	1	1300176	345	Fetal_Intestine_Large	fetal_intestine,_large	hotspots	Hotspots
1e-08	2.71586e-06	0.986269	-12.8164	744.692	0	106312	1	1300176	424	Fetal_Muscle_Arm	fetal_muscle	hotspots	Hotspots
1e-08	2.80789e-06	0.986299	-12.7831	744.418	0	106414	1	1300176	388	Fetal_Lung	fetal_lung	hotspots	Hotspots
1e-08	2.55573e-06	0.986307	-12.8772	750.308	0	102917	1	1300176	360	Fetal_Intestine_Small	fetal_intestine,_small	hotspots	Hotspots
1e-08	2.59661e-06	0.98631	-12.8613	749.529	0	104530	1	1300176	558	iPS_DF_19.11	ips_cell	hotspots	Hotspots
1e-08	2.9534e-06	0.986395	-12.7326	746.658	0	105669	1	1300176	65	HBMEC	blood_vessel	hotspots	Hotspots
1e-08	2.90275e-06	0.986407	-12.7499	748.363	0	105180	1	1300176	587	Penis_Foreskin_Keratinocyte_Primary_Cells	skin	hotspots	Hotspots
1e-08	2.92039e-06	0.986416	-12.7438	748.473	0	105892	1	1300176	542	H1_BMP4_Derived_Mesendoderm_Cultured_Cells	es_cell	hotspots	Hotspots
1e-08	2.94491e-06	0.98644	-12.7354	749.331	0	105060	1	1300176	586	Penis_Foreskin_Keratinocyte_Primary_Cells	skin	hotspots	Hotspots
1e-08	2.63001e-06	0.986467	-12.8485	757.513	0	102927	1	1300176	473	Fetal_Renal_Cortex	fetal_renal_cortex	hotspots	Hotspots
1e-08	2.59012e-06	0.986568	-12.8638	764.095	0	99363	1	1300176	364	Fetal_Intestine_Small	fetal_intestine,_small	hotspots	Hotspots
1e-08	2.8399e-06	0.986575	-12.7717	759.006	0	100976	1	1300176	77	HFF	foreskin	hotspots	Hotspots
1e-08	2.87308e-06	0.986638	-12.7601	761.898	0	100339	1	1300176	549	H1_Derived_Mesenchymal_Stem_Cells	es_cell	hotspots	Hotspots
1e-08	2.61309e-06	0.986668	-12.855	769.294	0	96591	1	1300176	904	K562	blood	H2AFZ	Histone_Modifications
1e-08	3.06977e-06	0.986735	-12.6939	763.47	0	101201	1	1300176	585	Penis_Foreskin_Keratinocyte_Primary_Cells	skin	hotspots	Hotspots
1e-08	2.76216e-06	0.986773	-12.7995	772.073	0	97616	1	1300176	328	Fetal_Heart	fetal_heart	hotspots	Hotspots
1e-08	3.1863e-06	0.986829	-12.6566	766.687	0	99808	1	1300176	66	HCFaa	heart	hotspots	Hotspots
1e-08	2.95151e-06	0.98685	-12.7332	772.54	0	98441	1	1300176	115	NHDF-Ad	skin	hotspots	Hotspots
1e-08	3.10311e-06	0.986869	-12.6831	770.651	0	99909	1	1300176	100	HRPEpiC	epithelium	hotspots	Hotspots
1e-05	9.69454e-06	0.986886	-11.5439	702.302	0	1637	30	1300176	973	HUVEC	blood_vessel	PROMOTER_FLANK	Chromatin_States
1e-08	3.08265e-06	0.986936	-12.6897	774.982	0	97912	1	1300176	61	HAc	cerebellar	hotspots	Hotspots
1e-08	2.90482e-06	0.986938	-12.7491	778.724	0	96618	1	1300176	588	Penis_Foreskin_Melanocyte_Primary_Cells	skin	hotspots	Hotspots
1e-08	2.63835e-06	0.986971	-12.8454	786.629	0	93941	1	1300176	314	Fetal_Adrenal_Gland	fetal_adrenal_gland	hotspots	Hotspots
1e-08	2.57427e-06	0.986983	-12.8699	788.844	0	93130	1	1300176	350	Fetal_Intestine_Large	fetal_intestine,_large	hotspots	Hotspots
1e-08	2.29105e-06	0.986989	-12.9865	796.372	0	90104	1	1300176	575	Mobilized_CD34_Primary_Cells	blood	hotspots	Hotspots
1e-08	3.15489e-06	0.987006	-12.6666	777.719	0	100139	1	1300176	318	Fetal_Brain	fetal_brain	hotspots	Hotspots
1e-08	2.96809e-06	0.987054	-12.7276	784.39	0	94625	1	1300176	556	IMR90	lung	hotspots	Hotspots
1e-08	2.78535e-06	0.987067	-12.7911	789.108	0	94710	1	1300176	560	iPS_DF_4.7	ips_cell	hotspots	Hotspots
1e-08	3.02249e-06	0.987074	-12.7094	784.462	0	94927	1	1300176	80	HIPEpiC	epithelium	hotspots	Hotspots
1e-08	3.13417e-06	0.987087	-12.6731	783.045	0	95991	1	1300176	118	NHLF	lung	hotspots	Hotspots
1e-08	2.44573e-06	0.987155	-12.9212	802.59	0	91005	1	1300176	550	H1_Derived_Neuronal_Progenitor_Cultured_Cells	es_cell	hotspots	Hotspots
1e-08	3.14441e-06	0.987207	-12.6699	790.175	0	94280	1	1300176	114	NH-A	nervous	hotspots	Hotspots
1e-08	3.08691e-06	0.98723	-12.6883	792.761	0	93512	1	1300176	92	HNPCEpiC	epithelium	hotspots	Hotspots
1e-08	2.72188e-06	0.987249	-12.8142	801.791	0	89819	1	1300176	90	HMVEC-LBl	blood_vessel	hotspots	Hotspots
1e-08	3.12829e-06	0.98725	-12.675	793.158	0	94559	1	1300176	500	Fetal_Skin	fetal_skin	hotspots	Hotspots
1e-08	2.43841e-06	0.987265	-12.9242	809.673	0	87976	1	1300176	573	Mobilized_CD34_Primary_Cells	blood	hotspots	Hotspots
1e-08	2.92121e-06	0.987273	-12.7435	798.868	0	91208	1	1300176	68	HCM	heart	hotspots	Hotspots
1e-08	3.12177e-06	0.987276	-12.6771	794.939	0	93870	1	1300176	535	Fibroblasts_Fetal_Skin_Quadriceps_Left	fibroblast	hotspots	Hotspots
1e-08	2.43097e-06	0.987321	-12.9272	813.466	0	87464	1	1300176	355	Fetal_Intestine_Small	fetal_intestine,_small	hotspots	Hotspots
1e-08	2.77853e-06	0.987338	-12.7936	806.115	0	89696	1	1300176	123	RWPE1	prostate	hotspots	Hotspots
1e-08	2.79106e-06	0.987342	-12.7891	806.127	0	89407	1	1300176	94	HPAF	blood_vessel	hotspots	Hotspots
1e-08	2.70765e-06	0.987348	-12.8194	808.38	0	88908	1	1300176	343	Fetal_Intestine_Large	fetal_intestine,_large	hotspots	Hotspots
1e-08	2.91003e-06	0.987352	-12.7473	804.121	0	90225	1	1300176	70	HCPEpiC	epithelium	hotspots	Hotspots
1e-08	3.00619e-06	0.987357	-12.7148	802.381	0	91664	1	1300176	537	Fibroblasts_Fetal_Skin_Quadriceps_Right	fibroblast	hotspots	Hotspots
1e-08	2.64418e-06	0.98739	-12.8431	812.586	0	88888	1	1300176	559	iPS_DF_19.7	ips_cell	hotspots	Hotspots
1e-08	3.26379e-06	0.987396	-12.6326	799.656	0	92806	1	1300176	534	Fibroblasts_Fetal_Skin_Quadriceps_Left	fibroblast	hotspots	Hotspots
1e-08	3.03626e-06	0.987424	-12.7049	806.055	0	90269	1	1300176	72	HEEpiC	epithelium	hotspots	Hotspots
1e-08	3.27118e-06	0.987447	-12.6304	802.766	0	91378	1	1300176	527	Fibroblasts_Fetal_Skin_Abdomen	fibroblast	hotspots	Hotspots
1e-08	2.72242e-06	0.987474	-12.814	816.227	0	86773	1	1300176	519	Fetal_Thymus	fetal_thymus	hotspots	Hotspots
1e-08	2.91165e-06	0.987482	-12.7468	812.416	0	88114	1	1300176	582	Penis_Foreskin_Fibroblast_Primary_Cells	fibroblast	hotspots	Hotspots
1e-08	2.88578e-06	0.987485	-12.7557	813.173	0	87865	1	1300176	99	HRGEC	kidney	hotspots	Hotspots
1e-08	3.32227e-06	0.987492	-12.6149	804.682	0	91657	1	1300176	541	Fibroblasts_Fetal_Skin_Upper_Back	fibroblast	hotspots	Hotspots
1e-08	2.52143e-06	0.987545	-12.8907	825.741	0	85640	1	1300176	488	Fetal_Renal_Pelvis	fetal_renal_pelvis	hotspots	Hotspots
1e-08	3.09639e-06	0.987549	-12.6853	812.883	0	88836	1	1300176	122	RPTEC	epithelium	hotspots	Hotspots
1e-08	2.60382e-06	0.987555	-12.8585	824.339	0	84292	1	1300176	113	NB4	blood	hotspots	Hotspots
1e-08	2.85863e-06	0.987564	-12.7652	818.95	0	88002	1	1300176	452	Fetal_Muscle_Leg	fetal_muscle	hotspots	Hotspots
1e-08	2.8287e-06	0.987575	-12.7757	820.375	0	87251	1	1300176	291	Breast_vHMEC	breast	hotspots	Hotspots
1e-08	3.41279e-06	0.987593	-12.588	809.49	0	92818	1	1300176	317	Fetal_Brain	fetal_brain	hotspots	Hotspots
1e-08	3.01825e-06	0.987607	-12.7108	818.306	0	87638	1	1300176	292	Breast_vHMEC	breast	hotspots	Hotspots
1e-08	2.95936e-06	0.987619	-12.7305	820.405	0	86449	1	1300176	548	H1_Derived_Mesenchymal_Stem_Cells	es_cell	hotspots	Hotspots
1e-08	3.21763e-06	0.987628	-12.6469	815.581	0	89005	1	1300176	528	Fibroblasts_Fetal_Skin_Abdomen	fibroblast	hotspots	Hotspots
1e-08	2.97762e-06	0.987708	-12.7244	825.887	0	85444	1	1300176	62	HAEpiC	epithelium	hotspots	Hotspots
1e-08	2.67592e-06	0.987721	-12.8312	833.716	0	83023	1	1300176	88	HMVEC-dLy-Neo	blood_vessel	hotspots	Hotspots
1e-08	3.18479e-06	0.987728	-12.6571	822.916	0	85644	1	1300176	106	HVMF	connective	hotspots	Hotspots
1e-08	3.15518e-06	0.98773	-12.6665	823.613	0	86926	1	1300176	130	AoSMC	blood_vessel	hotspots	Hotspots
1e-08	3.30204e-06	0.987732	-12.621	820.802	0	87139	1	1300176	116	NHDF-neo	skin	hotspots	Hotspots
1e-08	2.56485e-06	0.987744	-12.8736	838.073	0	81846	1	1300176	91	HMVEC-LLy	blood_vessel	hotspots	Hotspots
1e-08	3.08588e-06	0.987751	-12.6887	826.516	0	86003	1	1300176	98	HRE	epithelium	hotspots	Hotspots
1e-05	1.00721	0.987774	0.00718064	0.468589	8	267992	30	1300176	981	GM12878	blood	TRANSCRIBED	Chromatin_States
1e-08	3.11089e-06	0.987787	-12.6806	828.403	0	85014	1	1300176	95	HPdLF	epithelium	hotspots	Hotspots
1e-08	2.99819e-06	0.987808	-12.7175	832.247	0	84016	1	1300176	48	AoAF	blood_vessel	hotspots	Hotspots
1e-05	0.984049	0.987815	-0.0160793	1.05289	1	27803	30	1300176	246	PrEC	prostate	peaks	Peaks
1e-08	2.57689e-06	0.987817	-12.8689	842.787	0	81217	1	1300176	85	HMVEC-dBl-Ad	blood_vessel	hotspots	Hotspots
1e-08	3.10016e-06	0.987851	-12.6841	833.008	0	85185	1	1300176	125	SKMC	muscle	hotspots	Hotspots
1e-08	2.9484e-06	0.987879	-12.7342	838.201	0	82720	1	1300176	557	IMR90	lung	hotspots	Hotspots
1e-08	3.00332e-06	0.987906	-12.7158	838.855	0	82446	1	1300176	67	HCF	heart	hotspots	Hotspots
1e-08	3.19281e-06	0.987936	-12.6546	836.912	0	86420	1	1300176	316	Fetal_Brain	fetal_brain	hotspots	Hotspots
1e-08	3.15505e-06	0.987965	-12.6665	839.704	0	82977	1	1300176	45	AG09309	skin	hotspots	Hotspots
1e-08	3.29222e-06	0.987972	-12.6239	837.403	0	84323	1	1300176	533	Fibroblasts_Fetal_Skin_Biceps_Right	fibroblast	hotspots	Hotspots
1e-08	2.83067e-06	0.987982	-12.775	848.093	0	80176	1	1300176	525	Fetal_Thymus	fetal_thymus	hotspots	Hotspots
1e-08	2.84908e-06	0.987993	-12.7685	848.475	0	79263	1	1300176	909	HUVEC	blood_vessel	H3K27ac	Histone_Modifications
1e-08	2.6651e-06	0.987997	-12.8353	853.193	0	79476	1	1300176	569	Mobilized_CD34_Primary_Cells	blood	hotspots	Hotspots
1e-08	2.41729e-06	0.98802	-12.9329	861.329	0	77465	1	1300176	568	Mobilized_CD34_Primary_Cells	blood	hotspots	Hotspots
1e-05	1.00876	0.98804	0.00871985	0.581703	5	127304	30	1300176	441	Fetal_Muscle_Back	fetal_muscle	hotspots	Hotspots
1e-08	2.46628e-06	0.988096	-12.9128	865.433	0	77285	1	1300176	566	Mobilized_CD34_Primary_Cells	blood	hotspots	Hotspots
1e-08	2.56686e-06	0.988116	-12.8728	864.242	0	76752	1	1300176	565	Mobilized_CD34_Primary_Cells	blood	hotspots	Hotspots
1e-08	3.569e-06	0.988182	-12.5432	846.824	0	83259	1	1300176	126	SK-N-MC	brain	hotspots	Hotspots
1e-08	3.41488e-06	0.988215	-12.5874	852.203	0	81520	1	1300176	540	Fibroblasts_Fetal_Skin_Upper_Back	fibroblast	hotspots	Hotspots
1e-08	2.35031e-06	0.988242	-12.961	879.465	0	74215	1	1300176	563	Mobilized_CD34_Primary_Cells	blood	hotspots	Hotspots
1e-08	3.44979e-06	0.988265	-12.5772	855.151	0	80813	1	1300176	531	Fibroblasts_Fetal_Skin_Biceps_Left	fibroblast	hotspots	Hotspots
1e-08	3.43108e-06	0.988292	-12.5826	857.48	0	79534	1	1300176	43	AG04449	skin	hotspots	Hotspots
1e-08	2.41977e-06	0.988313	-12.9318	882.853	0	73831	1	1300176	574	Mobilized_CD34_Primary_Cells	blood	hotspots	Hotspots
1e-08	2.86239e-06	0.988343	-12.7639	873.613	0	76278	1	1300176	96	HPF	lung	hotspots	Hotspots
1e-08	2.96573e-06	0.988366	-12.7284	872.946	0	76549	1	1300176	83	HMF	breast	hotspots	Hotspots
1e-08	3.21114e-06	0.988387	-12.6489	869.017	0	77406	1	1300176	50	BJ	skin	hotspots	Hotspots
1e-08	2.73482e-06	0.988403	-12.8094	881.291	0	74756	1	1300176	562	Mobilized_CD34_Primary_Cells	blood	hotspots	Hotspots
1e-08	3.30672e-06	0.988423	-12.6196	869.722	0	76489	1	1300176	164	WI-38	embryonic_lung	hotspots	Hotspots
1e-08	3.43157e-06	0.988426	-12.5825	867.386	0	77442	1	1300176	554	IMR90	lung	hotspots	Hotspots
1e-08	3.24782e-06	0.98851	-12.6375	877.572	0	77667	1	1300176	718	Fetal_Muscle_Arm	fetal_muscle	peaks	Peaks
1e-08	3.27399e-06	0.988521	-12.6295	877.81	0	76447	1	1300176	539	Fibroblasts_Fetal_Skin_Scalp	fibroblast	hotspots	Hotspots
1e-08	2.45775e-06	0.988525	-12.9163	898.068	0	71228	1	1300176	570	Mobilized_CD34_Primary_Cells	blood	hotspots	Hotspots
1e-08	2.64417e-06	0.988538	-12.8432	894.011	0	73388	1	1300176	547	H1	es_cell	hotspots	Hotspots
1e-08	2.73595e-06	0.988578	-12.809	894.725	0	71999	1	1300176	567	Mobilized_CD34_Primary_Cells	blood	hotspots	Hotspots
1e-08	3.30218e-06	0.988612	-12.6209	884.215	0	74490	1	1300176	44	AG04450	lung	hotspots	Hotspots
1e-08	3.38579e-06	0.988643	-12.5959	884.875	0	75561	1	1300176	532	Fibroblasts_Fetal_Skin_Biceps_Right	fibroblast	hotspots	Hotspots
1e-08	3.07486e-06	0.988645	-12.6923	891.791	0	73300	1	1300176	47	AG10803	skin	hotspots	Hotspots
1e-08	3.18763e-06	0.988649	-12.6562	889.622	0	73714	1	1300176	79	HGF	gingival	hotspots	Hotspots
1e-08	3.23568e-06	0.988676	-12.6413	890.661	0	74162	1	1300176	538	Fibroblasts_Fetal_Skin_Scalp	fibroblast	hotspots	Hotspots
1e-08	3.35395e-06	0.988705	-12.6054	890.389	0	74527	1	1300176	529	Fibroblasts_Fetal_Skin_Back	fibroblast	hotspots	Hotspots
1e-05	0.985339	0.988789	-0.0147697	1.05116	1	28268	30	1300176	957	GM12878	blood	CTCF	Chromatin_States
1e-08	2.94919e-06	0.988889	-12.734	914.437	0	69024	1	1300176	71	HCT-116	colon	hotspots	Hotspots
1e-08	2.4867e-06	0.98893	-12.9046	930.1	0	65954	1	1300176	293	CD14_Primary_Cells	blood	hotspots	Hotspots
1e-08	2.67382e-06	0.9891	-12.832	939.317	0	65294	1	1300176	87	HMVEC-dLy-Ad	blood_vessel	hotspots	Hotspots
1e-08	2.67154e-06	0.989104	-12.8329	939.717	0	65222	1	1300176	1004	K562	blood	tfbs	TFBS
1e-08	2.55199e-06	0.98911	-12.8786	943.546	0	63054	1	1300176	908	HepG2	liver	H3K27ac	Histone_Modifications
1e-05	0.985767	0.989119	-0.0143353	1.05111	1	27411	30	1300176	844	H1_BMP4_Derived_Trophoblast_Cultured_Cells	es_cell	peaks	Peaks
1e-08	3.24605e-06	0.989329	-12.6381	944.934	0	65719	1	1300176	1002	HepG2	liver	tfbs	TFBS
1e-08	2.51933e-06	0.989342	-12.8915	965.059	0	60644	1	1300176	910	K562	blood	H3K27ac	Histone_Modifications
1e-08	2.72717e-06	0.989356	-12.8122	960.42	0	61788	1	1300176	294	CD14_Primary_Cells	blood	hotspots	Hotspots
1e-05	1.00865	0.989436	0.00861573	0.650686	4	87464	30	1300176	355	Fetal_Intestine_Small	fetal_intestine,_small	hotspots	Hotspots
1e-08	3.04518e-06	0.989464	-12.7019	961.875	0	62728	1	1300176	46	AG09319	gingival	hotspots	Hotspots
1e-08	3.01474e-06	0.989656	-12.712	980.515	0	60605	1	1300176	280	Osteobl	bone	peaks	Peaks
1e-08	2.56737e-06	0.989669	-12.8726	994.127	0	57742	1	1300176	947	HUVEC	blood_vessel	H3K9ac	Histone_Modifications
1e-05	1.00752	0.989697	0.00749477	0.58038	5	122741	30	1300176	510	Fetal_Stomach	fetal_stomach	hotspots	Hotspots
1e-08	2.31055e-06	0.989753	-12.978	1010.46	0	55042	1	1300176	312	CD8_Primary_Cells	blood	hotspots	Hotspots
1e-08	2.95128e-06	0.989912	-12.7333	1007.1	0	57484	1	1300176	650	Fetal_Intestine_Large	fetal_intestine,_large	peaks	Peaks
1e-08	2.50298e-06	0.990016	-12.898	1030.69	0	53244	1	1300176	307	CD56_Primary_Cells	blood	hotspots	Hotspots
1e-08	2.63225e-06	0.990061	-12.8477	1031.36	0	54383	1	1300176	127	SK-N-SH	brain	hotspots	Hotspots
1e-08	2.86839e-06	0.990098	-12.7618	1028.27	0	55281	1	1300176	206	HMEC	breast	peaks	Peaks
1e-08	3.37445e-06	0.990293	-12.5993	1035.63	0	54865	1	1300176	759	Fetal_Muscle_Lower_Limb_Skeletal	fetal_muscle,_lower_limb	peaks	Peaks
1e-08	3.18565e-06	0.990329	-12.6569	1044.21	0	52910	1	1300176	901	K562	blood	faire	FAIRE
1e-08	4.84284e-06	0.990352	-12.238	1012.08	0	54984	1	1300176	949	GM12878	blood	H3K9me3	Histone_Modifications
1e-08	3.54315e-06	0.990531	-12.5505	1057.55	0	52076	1	1300176	226	HSMM	muscle	peaks	Peaks
1e-08	3.31951e-06	0.990619	-12.6157	1072.95	0	51306	1	1300176	736	Fetal_Muscle_Back	fetal_muscle	peaks	Peaks
1e-08	3.14849e-06	0.990626	-12.6686	1078.31	0	50326	1	1300176	235	LNCaP	prostate	peaks	Peaks
1e-05	1.01234	0.990673	0.0122651	1.04915	2	25723	30	1300176	264	GM19238	blood	peaks	Peaks
1e-05	0.992477	0.990685	-0.00755184	0.646821	5	90414	30	1300176	305	CD4_Primary_Cells	blood	hotspots	Hotspots
1e-08	3.20405e-06	0.990702	-12.6511	1085.65	0	48992	1	1300176	999	GM12878	blood	tfbs	TFBS
1e-08	3.11356e-06	0.990724	-12.6797	1090.63	0	49800	1	1300176	790	Fetal_Renal_Pelvis	fetal_renal_pelvis	peaks	Peaks
1e-08	3.13253e-06	0.990736	-12.6737	1091.55	0	49570	1	1300176	721	Fetal_Muscle_Arm	fetal_muscle	peaks	Peaks
1e-08	3.17798e-06	0.990753	-12.6593	1092.25	0	49653	1	1300176	734	Fetal_Muscle_Back	fetal_muscle	peaks	Peaks
1e-08	3.26068e-06	0.9908	-12.6336	1095.69	0	46302	1	1300176	956	K562	blood	H4K20me1	Histone_Modifications
1e-08	3.09426e-06	0.990802	-12.686	1100.42	0	47875	1	1300176	1001	HeLa-S3	cervix	tfbs	TFBS
1e-08	3.02177e-06	0.99084	-12.7097	1107.07	0	47691	1	1300176	225	HSMM	muscle	peaks	Peaks
1e-08	3.02379e-06	0.990855	-12.709	1108.84	0	48055	1	1300176	771	Fetal_Renal_Cortex	fetal_renal_cortex	peaks	Peaks
1e-08	3.48184e-06	0.990931	-12.5679	1105.75	0	48277	1	1300176	745	Fetal_Muscle_Back	fetal_muscle	peaks	Peaks
1e-08	3.17675e-06	0.990938	-12.6597	1114.59	0	47513	1	1300176	668	Fetal_Kidney	fetal_kidney	peaks	Peaks
1e-08	3.07822e-06	0.990948	-12.6912	1118.66	0	46915	1	1300176	697	Fetal_Lung_Left	fetal_lung	peaks	Peaks
1e-08	2.79361e-06	0.990951	-12.7882	1127.54	0	45679	1	1300176	199	HESC	es_cell	peaks	Peaks
1e-08	3.13279e-06	0.990954	-12.6736	1117.83	0	48229	1	1300176	800	Fetal_Spinal_Cord	fetal_spinal_cord	peaks	Peaks
1e-08	3.14369e-06	0.990959	-12.6701	1118.16	0	47250	1	1300176	780	Fetal_Renal_Cortex_Left	fetal_renal_cortex	peaks	Peaks
1e-08	3.31427e-06	0.990964	-12.6173	1114.1	0	46825	1	1300176	879	Penis_Foreskin_Fibroblast_Primary_Cells	fibroblast	peaks	Peaks
1e-08	2.97469e-06	0.991007	-12.7254	1128.95	0	46318	1	1300176	680	Fetal_Kidney_Right	fetal_kidney	peaks	Peaks
1e-08	2.54244e-06	0.991014	-12.8824	1143.8	0	43301	1	1300176	912	H1HESC	es_cell	H3K27me3	Histone_Modifications
1e-08	3.28224e-06	0.991077	-12.627	1129.09	0	45337	1	1300176	283	pHTE	epithelium	peaks	Peaks
1e-08	3.65448e-06	0.991091	-12.5196	1121.27	0	46354	1	1300176	278	Melano	skin	peaks	Peaks
1e-08	2.43706e-06	0.991111	-12.9247	1160.06	0	43534	1	1300176	629	Fetal_Heart	fetal_heart	peaks	Peaks
1e-08	3.59539e-06	0.991132	-12.5359	1127.84	0	45376	1	1300176	765	Fetal_Placenta	fetal_placenta	peaks	Peaks
1e-08	3.26976e-06	0.991149	-12.6308	1138.57	0	45475	1	1300176	776	Fetal_Renal_Cortex	fetal_renal_cortex	peaks	Peaks
1e-08	2.91844e-06	0.991149	-12.7445	1148.87	0	43363	1	1300176	900	HUVEC	blood_vessel	faire	FAIRE
1e-08	3.17867e-06	0.991197	-12.659	1147.34	0	44467	1	1300176	635	Fetal_Heart	fetal_heart	peaks	Peaks
1e-08	2.23786e-06	0.991202	-13.01	1179.78	0	41169	1	1300176	934	H1HESC	es_cell	H3K4me3	Histone_Modifications
1e-08	3.04475e-06	0.991226	-12.7021	1155.07	0	43868	1	1300176	675	Fetal_Kidney_Left	fetal_kidney	peaks	Peaks
1e-08	2.98493e-06	0.991227	-12.7219	1156.94	0	43879	1	1300176	784	Fetal_Renal_Pelvis	fetal_renal_pelvis	peaks	Peaks
1e-08	3.20561e-06	0.991241	-12.6506	1152.4	0	44350	1	1300176	713	Fetal_Lung_Right	fetal_lung	peaks	Peaks
1e-08	3.5819e-06	0.991269	-12.5396	1145.91	0	44917	1	1300176	758	Fetal_Muscle_Leg	fetal_muscle	peaks	Peaks
1e-08	3.64579e-06	0.991308	-12.5219	1149.47	0	45143	1	1300176	200	hESCT0	es_cell	peaks	Peaks
1e-08	3.42563e-06	0.99131	-12.5842	1155.45	0	44125	1	1300176	684	Fetal_Lung	fetal_lung	peaks	Peaks
1e-08	3.08223e-06	0.99131	-12.6899	1165.15	0	40424	1	1300176	954	HepG2	liver	H4K20me1	Histone_Modifications
1e-08	3.13419e-06	0.991343	-12.6731	1168	0	43266	1	1300176	783	Fetal_Renal_Cortex_Right	fetal_renal_cortex	peaks	Peaks
1e-08	2.98778e-06	0.991368	-12.721	1175.88	0	42730	1	1300176	794	Fetal_Renal_Pelvis_Left	fetal_renal_pelvis	peaks	Peaks
1e-08	3.209e-06	0.991371	-12.6496	1169.68	0	42807	1	1300176	637	Fetal_Heart	fetal_heart	peaks	Peaks
1e-08	2.74552e-06	0.991374	-12.8055	1184.5	0	40748	1	1300176	911	GM12878	blood	H3K27me3	Histone_Modifications
1e-08	3.27156e-06	0.991379	-12.6302	1168.9	0	41961	1	1300176	967	HUVEC	blood_vessel	ENHANCER	Chromatin_States
1e-08	3.30512e-06	0.991401	-12.62	1170.93	0	43307	1	1300176	754	Fetal_Muscle_Leg	fetal_muscle	peaks	Peaks
1e-08	3.16399e-06	0.991403	-12.6637	1175.35	0	42721	1	1300176	777	Fetal_Renal_Cortex_Left	fetal_renal_cortex	peaks	Peaks
1e-08	3.38558e-06	0.991433	-12.596	1173.13	0	43130	1	1300176	670	Fetal_Kidney	fetal_kidney	peaks	Peaks
1e-08	3.0984e-06	0.991441	-12.6846	1182.48	0	42255	1	1300176	764	Fetal_Muscle_Upper_Trunk	fetal_muscle,_upper_trunk	peaks	Peaks
1e-08	3.63822e-06	0.991442	-12.524	1167.67	0	43564	1	1300176	706	Fetal_Lung_Left	fetal_lung	peaks	Peaks
1e-08	3.48422e-06	0.991452	-12.5673	1173	0	42650	1	1300176	628	Fetal_Heart	fetal_heart	peaks	Peaks
1e-08	3.22183e-06	0.991454	-12.6456	1180.56	0	42424	1	1300176	796	Fetal_Renal_Pelvis_Right	fetal_renal_pelvis	peaks	Peaks
1e-08	2.98998e-06	0.991458	-12.7202	1188.08	0	41284	1	1300176	786	Fetal_Renal_Pelvis	fetal_renal_pelvis	peaks	Peaks
1e-08	3.43696e-06	0.99146	-12.5809	1175.39	0	42688	1	1300176	735	Fetal_Muscle_Back	fetal_muscle	peaks	Peaks
1e-08	3.26886e-06	0.99148	-12.6311	1182.83	0	42151	1	1300176	699	Fetal_Lung_Left	fetal_lung	peaks	Peaks
1e-08	3.59683e-06	0.991504	-12.5355	1177.28	0	42737	1	1300176	752	Fetal_Muscle_Leg	fetal_muscle	peaks	Peaks
1e-08	3.24047e-06	0.991511	-12.6398	1188	0	41131	1	1300176	880	Penis_Foreskin_Fibroblast_Primary_Cells	fibroblast	peaks	Peaks
1e-08	3.3108e-06	0.991513	-12.6183	1186.3	0	42047	1	1300176	732	Fetal_Muscle_Arm	fetal_muscle	peaks	Peaks
1e-08	3.30739e-06	0.991517	-12.6194	1186.92	0	42233	1	1300176	778	Fetal_Renal_Cortex_Left	fetal_renal_cortex	peaks	Peaks
1e-08	3.82992e-06	0.991518	-12.4727	1173.3	0	42936	1	1300176	716	Fetal_Lung_Right	fetal_lung	peaks	Peaks
1e-08	3.62556e-06	0.991518	-12.5275	1178.48	0	41808	1	1300176	259	FibroP	skin	peaks	Peaks
1e-08	2.93926e-06	0.991519	-12.7374	1198.29	0	40976	1	1300176	770	Fetal_Renal_Cortex	fetal_renal_cortex	peaks	Peaks
1e-08	3.04443e-06	0.991523	-12.7022	1195.55	0	40956	1	1300176	719	Fetal_Muscle_Arm	fetal_muscle	peaks	Peaks
1e-08	3.09022e-06	0.991526	-12.6873	1194.62	0	41286	1	1300176	773	Fetal_Renal_Cortex	fetal_renal_cortex	peaks	Peaks
1e-08	3.5743e-06	0.991527	-12.5417	1180.99	0	42508	1	1300176	743	Fetal_Muscle_Back	fetal_muscle	peaks	Peaks
1e-08	3.33129e-06	0.991531	-12.6121	1188.23	0	41735	1	1300176	632	Fetal_Heart	fetal_heart	peaks	Peaks
1e-08	2.82635e-06	0.991533	-12.7765	1203.9	0	40679	1	1300176	789	Fetal_Renal_Pelvis	fetal_renal_pelvis	peaks	Peaks
1e-08	2.98661e-06	0.991536	-12.7214	1199.13	0	41088	1	1300176	678	Fetal_Kidney_Right	fetal_kidney	peaks	Peaks
1e-08	3.25369e-06	0.991536	-12.6357	1191.09	0	41365	1	1300176	712	Fetal_Lung_Right	fetal_lung	peaks	Peaks
1e-08	2.69983e-06	0.991556	-12.8223	1211.51	0	38267	1	1300176	903	HepG2	liver	H2AFZ	Histone_Modifications
1e-08	3.07116e-06	0.991567	-12.6935	1201.01	0	40548	1	1300176	636	Fetal_Heart	fetal_heart	peaks	Peaks
1e-08	3.27283e-06	0.991574	-12.6299	1195.97	0	40851	1	1300176	1000	H1HESC	es_cell	tfbs	TFBS
1e-08	3.41373e-06	0.991586	-12.5877	1193.67	0	41506	1	1300176	761	Fetal_Muscle_Trunk	fetal_muscle,_trunk	peaks	Peaks
1e-08	3.48496e-06	0.991596	-12.5671	1193.07	0	41256	1	1300176	709	Fetal_Lung_Right	fetal_lung	peaks	Peaks
1e-08	3.0111e-06	0.9916	-12.7132	1207.51	0	40260	1	1300176	685	Fetal_Lung	fetal_lung	peaks	Peaks
1e-08	3.1104e-06	0.991618	-12.6808	1207.02	0	40349	1	1300176	714	Fetal_Lung_Right	fetal_lung	peaks	Peaks
1e-08	2.8696e-06	0.991622	-12.7613	1215.37	0	39864	1	1300176	679	Fetal_Kidney_Right	fetal_kidney	peaks	Peaks
1e-08	3.38834e-06	0.991633	-12.5952	1201.06	0	40909	1	1300176	756	Fetal_Muscle_Leg	fetal_muscle	peaks	Peaks
1e-08	3.5694e-06	0.991659	-12.5431	1199.79	0	41364	1	1300176	750	Fetal_Muscle_Leg	fetal_muscle	peaks	Peaks
1e-08	3.89668e-06	0.991659	-12.4554	1191.44	0	42449	1	1300176	624	Fetal_Brain	fetal_brain	peaks	Peaks
1e-08	3.22441e-06	0.991666	-12.6448	1210.63	0	40412	1	1300176	688	Fetal_Lung	fetal_lung	peaks	Peaks
1e-08	3.13123e-06	0.991671	-12.6741	1214.16	0	39854	1	1300176	795	Fetal_Renal_Pelvis_Right	fetal_renal_pelvis	peaks	Peaks
1e-08	2.85862e-06	0.991672	-12.7652	1223	0	39189	1	1300176	700	Fetal_Lung_Left	fetal_lung	peaks	Peaks
1e-08	3.17092e-06	0.991686	-12.6615	1215.04	0	39155	1	1300176	809	Fetal_Stomach	fetal_stomach	peaks	Peaks
1e-08	2.93288e-06	0.991692	-12.7395	1223.5	0	38380	1	1300176	274	iPS	ips_cell	peaks	Peaks
1e-08	3.68665e-06	0.991697	-12.5108	1202.17	0	40846	1	1300176	755	Fetal_Muscle_Leg	fetal_muscle	peaks	Peaks
1e-08	3.43961e-06	0.991704	-12.5802	1209.91	0	39853	1	1300176	612	Fetal_Adrenal_Gland	fetal_adrenal_gland	peaks	Peaks
1e-08	3.18713e-06	0.991707	-12.6564	1217.69	0	39611	1	1300176	760	Fetal_Muscle_Trunk	fetal_muscle,_trunk	peaks	Peaks
1e-08	3.50439e-06	0.991723	-12.5615	1210.87	0	40256	1	1300176	731	Fetal_Muscle_Arm	fetal_muscle	peaks	Peaks
1e-08	3.41987e-06	0.991724	-12.5859	1213.4	0	40040	1	1300176	715	Fetal_Lung_Right	fetal_lung	peaks	Peaks
1e-08	3.86597e-06	0.991732	-12.4633	1202.72	0	40617	1	1300176	757	Fetal_Muscle_Leg	fetal_muscle	peaks	Peaks
1e-08	3.09041e-06	0.991737	-12.6872	1225	0	39265	1	1300176	677	Fetal_Kidney_Left	fetal_kidney	peaks	Peaks
1e-08	3.72449e-06	0.991771	-12.5006	1212.08	0	39989	1	1300176	666	Fetal_Kidney	fetal_kidney	peaks	Peaks
1e-08	3.43297e-06	0.991773	-12.5821	1220.29	0	40582	1	1300176	622	Fetal_Brain	fetal_brain	peaks	Peaks
1e-08	2.84051e-06	0.991804	-12.7715	1243.24	0	38006	1	1300176	775	Fetal_Renal_Cortex	fetal_renal_cortex	peaks	Peaks
1e-08	3.61025e-06	0.991813	-12.5317	1221.27	0	39709	1	1300176	842	H1_BMP4_Derived_Mesendoderm_Cultured_Cells	es_cell	peaks	Peaks
1e-08	3.15789e-06	0.991818	-12.6656	1235.08	0	38669	1	1300176	710	Fetal_Lung_Right	fetal_lung	peaks	Peaks
1e-08	3.17094e-06	0.991824	-12.6615	1235.53	0	38189	1	1300176	633	Fetal_Heart	fetal_heart	peaks	Peaks
1e-08	2.92958e-06	0.991827	-12.7407	1243.71	0	38126	1	1300176	672	Fetal_Kidney	fetal_kidney	peaks	Peaks
1e-08	3.19257e-06	0.99184	-12.6547	1237.34	0	38653	1	1300176	686	Fetal_Lung	fetal_lung	peaks	Peaks
1e-08	3.0397e-06	0.991852	-12.7038	1243.92	0	37971	1	1300176	774	Fetal_Renal_Cortex	fetal_renal_cortex	peaks	Peaks
1e-08	3.59197e-06	0.991852	-12.5368	1227.64	0	39277	1	1300176	717	Fetal_Muscle_Arm	fetal_muscle	peaks	Peaks
1e-08	3.562e-06	0.991859	-12.5452	1229.51	0	38850	1	1300176	720	Fetal_Muscle_Arm	fetal_muscle	peaks	Peaks
1e-08	3.38679e-06	0.991862	-12.5956	1234.86	0	38794	1	1300176	693	Fetal_Lung	fetal_lung	peaks	Peaks
1e-08	3.6604e-06	0.991875	-12.5179	1229.29	0	39096	1	1300176	730	Fetal_Muscle_Arm	fetal_muscle	peaks	Peaks
1e-08	3.21303e-06	0.991878	-12.6483	1242.53	0	38114	1	1300176	698	Fetal_Lung_Left	fetal_lung	peaks	Peaks
1e-08	3.62367e-06	0.991888	-12.528	1232.15	0	37849	1	1300176	767	Fetal_Placenta	fetal_placenta	peaks	Peaks
1e-08	2.97597e-06	0.991905	-12.7249	1254.21	0	37306	1	1300176	798	Fetal_Renal_Pelvis_Right	fetal_renal_pelvis	peaks	Peaks
1e-08	3.55063e-06	0.991913	-12.5484	1238.07	0	39597	1	1300176	618	Fetal_Brain	fetal_brain	peaks	Peaks
1e-08	3.3096e-06	0.99192	-12.6187	1245.99	0	38285	1	1300176	739	Fetal_Muscle_Back	fetal_muscle	peaks	Peaks
1e-08	3.11778e-06	0.991921	-12.6784	1252.09	0	36946	1	1300176	653	Fetal_Intestine_Small	fetal_intestine,_small	peaks	Peaks
1e-08	3.26245e-06	0.991927	-12.633	1248.6	0	37989	1	1300176	708	Fetal_Lung_Right	fetal_lung	peaks	Peaks
1e-08	3.16356e-06	0.991931	-12.6638	1252.21	0	37383	1	1300176	845	H1	es_cell	peaks	Peaks
1e-08	2.70456e-06	0.991936	-12.8206	1268.45	0	36495	1	1300176	681	Fetal_Kidney_Right	fetal_kidney	peaks	Peaks
1e-08	3.64124e-06	0.991937	-12.5232	1239.28	0	37698	1	1300176	881	Penis_Foreskin_Fibroblast_Primary_Cells	fibroblast	peaks	Peaks
1e-08	3.48803e-06	0.991952	-12.5662	1245.79	0	37967	1	1300176	696	Fetal_Lung_Left	fetal_lung	peaks	Peaks
1e-08	3.21909e-06	0.991952	-12.6464	1253.82	0	37582	1	1300176	725	Fetal_Muscle_Arm	fetal_muscle	peaks	Peaks
1e-08	3.246e-06	0.991965	-12.6381	1254.94	0	37245	1	1300176	682	Fetal_Kidney_Right	fetal_kidney	peaks	Peaks
1e-08	3.45203e-06	0.991966	-12.5765	1248.94	0	37742	1	1300176	746	Fetal_Muscle_Back	fetal_muscle	peaks	Peaks
1e-08	3.2833e-06	0.991967	-12.6267	1254.17	0	37684	1	1300176	689	Fetal_Lung	fetal_lung	peaks	Peaks
1e-08	3.17974e-06	0.991974	-12.6587	1258.38	0	37186	1	1300176	748	Fetal_Muscle_Leg	fetal_muscle	peaks	Peaks
1e-08	3.14032e-06	0.991976	-12.6712	1259.95	0	36854	1	1300176	857	iPS_DF_19.11	ips_cell	peaks	Peaks
1e-08	2.91409e-06	0.991976	-12.746	1267.45	0	36613	1	1300176	782	Fetal_Renal_Cortex_Right	fetal_renal_cortex	peaks	Peaks
1e-08	3.08345e-06	0.991978	-12.6895	1262.13	0	37054	1	1300176	762	Fetal_Muscle_Trunk	fetal_muscle,_trunk	peaks	Peaks
1e-08	3.01162e-06	0.99198	-12.713	1264.72	0	36067	1	1300176	664	Fetal_Intestine_Small	fetal_intestine,_small	peaks	Peaks
1e-08	3.39211e-06	0.991982	-12.5941	1253.28	0	37049	1	1300176	631	Fetal_Heart	fetal_heart	peaks	Peaks
1e-08	2.77607e-06	0.99201	-12.7945	1277.64	0	34993	1	1300176	167	Adult_CD4+	blood	peaks	Peaks
1e-08	3.60491e-06	0.992015	-12.5332	1252.4	0	38167	1	1300176	619	Fetal_Brain	fetal_brain	peaks	Peaks
1e-08	2.85985e-06	0.992021	-12.7647	1276.41	0	35441	1	1300176	647	Fetal_Intestine_Large	fetal_intestine,_large	peaks	Peaks
1e-08	2.95069e-06	0.992029	-12.7335	1274.64	0	35450	1	1300176	661	Fetal_Intestine_Small	fetal_intestine,_small	peaks	Peaks
1e-08	3.00147e-06	0.99203	-12.7164	1273.01	0	36263	1	1300176	792	Fetal_Renal_Pelvis_Left	fetal_renal_pelvis	peaks	Peaks
1e-08	3.08724e-06	0.992033	-12.6882	1270.74	0	36227	1	1300176	860	iPS_DF_6.9	ips_cell	peaks	Peaks
1e-08	3.5382e-06	0.992034	-12.5519	1257.19	0	37297	1	1300176	744	Fetal_Muscle_Back	fetal_muscle	peaks	Peaks
1e-08	3.48163e-06	0.992044	-12.568	1260.45	0	36460	1	1300176	882	Penis_Foreskin_Fibroblast_Primary_Cells	fibroblast	peaks	Peaks
1e-08	3.34847e-06	0.992047	-12.607	1264.75	0	36862	1	1300176	738	Fetal_Muscle_Back	fetal_muscle	peaks	Peaks
1e-08	3.661e-06	0.992053	-12.5178	1256.77	0	36698	1	1300176	994	H1HESC	es_cell	WEAK_ENHANCER	Chromatin_States
1e-08	3.21916e-06	0.992054	-12.6464	1269.86	0	36701	1	1300176	729	Fetal_Muscle_Arm	fetal_muscle	peaks	Peaks
1e-08	3.36198e-06	0.992054	-12.603	1265.56	0	36667	1	1300176	634	Fetal_Heart	fetal_heart	peaks	Peaks
1e-08	3.39933e-06	0.99206	-12.5919	1265.32	0	36798	1	1300176	753	Fetal_Muscle_Leg	fetal_muscle	peaks	Peaks
1e-08	3.46478e-06	0.992061	-12.5729	1263.52	0	36559	1	1300176	630	Fetal_Heart	fetal_heart	peaks	Peaks
1e-08	3.39554e-06	0.992085	-12.593	1269.44	0	36164	1	1300176	614	Fetal_Adrenal_Gland	fetal_adrenal_gland	peaks	Peaks
1e-08	3.57038e-06	0.992092	-12.5428	1265.48	0	36733	1	1300176	883	Penis_Foreskin_Keratinocyte_Primary_Cells	skin	peaks	Peaks
1e-08	3.22226e-06	0.992092	-12.6454	1275.83	0	36362	1	1300176	749	Fetal_Muscle_Leg	fetal_muscle	peaks	Peaks
1e-08	3.04236e-06	0.992102	-12.7029	1283.27	0	34986	1	1300176	284	ProgFib	skin	peaks	Peaks
1e-08	3.21173e-06	0.992103	-12.6487	1277.92	0	35963	1	1300176	701	Fetal_Lung_Left	fetal_lung	peaks	Peaks
1e-08	3.3284e-06	0.992109	-12.613	1275.32	0	35629	1	1300176	655	Fetal_Intestine_Small	fetal_intestine,_small	peaks	Peaks
1e-08	3.43424e-06	0.992112	-12.5817	1272.59	0	35419	1	1300176	768	Fetal_Placenta	fetal_placenta	peaks	Peaks
1e-08	3.2125e-06	0.992123	-12.6485	1281.1	0	35866	1	1300176	669	Fetal_Kidney	fetal_kidney	peaks	Peaks
1e-08	2.91055e-06	0.992133	-12.7472	1292.74	0	34886	1	1300176	667	Fetal_Kidney	fetal_kidney	peaks	Peaks
1e-08	2.89293e-06	0.992134	-12.7532	1293.53	0	34993	1	1300176	793	Fetal_Renal_Pelvis_Left	fetal_renal_pelvis	peaks	Peaks
1e-08	2.87355e-06	0.992137	-12.76	1294.75	0	35031	1	1300176	676	Fetal_Kidney_Left	fetal_kidney	peaks	Peaks
1e-08	3.2793e-06	0.992137	-12.6279	1281.41	0	35635	1	1300176	797	Fetal_Renal_Pelvis_Right	fetal_renal_pelvis	peaks	Peaks
1e-08	3.35464e-06	0.992146	-12.6052	1280.61	0	34884	1	1300176	766	Fetal_Placenta	fetal_placenta	peaks	Peaks
1e-08	4.21595e-06	0.992156	-12.3766	1258.99	0	37465	1	1300176	958	H1HESC	es_cell	CTCF	Chromatin_States
1e-08	3.0037e-06	0.992164	-12.7157	1294.73	0	34559	1	1300176	242	NHEK	skin	peaks	Peaks
1e-08	2.87546e-06	0.992173	-12.7593	1300.61	0	33997	1	1300176	822	Fetal_Thymus	fetal_thymus	peaks	Peaks
1e-08	2.84849e-06	0.992185	-12.7687	1303.58	0	34194	1	1300176	281	PanIsletD	pancreas	peaks	Peaks
1e-08	4.1701e-06	0.992192	-12.3876	1265.89	0	36788	1	1300176	840	Fibroblasts_Fetal_Skin_Upper_Back	fibroblast	peaks	Peaks
1e-08	4.13715e-06	0.992193	-12.3955	1266.85	0	36378	1	1300176	240	NHDF-Ad	skin	peaks	Peaks
1e-08	3.60436e-06	0.992195	-12.5334	1281.17	0	36585	1	1300176	625	Fetal_Brain	fetal_brain	peaks	Peaks
1e-08	3.26153e-06	0.992197	-12.6333	1291.78	0	35080	1	1300176	722	Fetal_Muscle_Arm	fetal_muscle	peaks	Peaks
1e-08	2.05399e-06	0.992204	-13.0957	1340.19	0	31634	1	1300176	944	H1HESC	es_cell	H3K9ac	Histone_Modifications
1e-08	2.88883e-06	0.992215	-12.7547	1307.16	0	33566	1	1300176	198	HepG2	liver	peaks	Peaks
1e-08	3.55301e-06	0.992219	-12.5477	1286.68	0	35648	1	1300176	763	Fetal_Muscle_Upper_Limb_Skeletal	fetal_muscle	peaks	Peaks
1e-08	3.23688e-06	0.992222	-12.6409	1296.69	0	34919	1	1300176	851	H9	es_cell	peaks	Peaks
1e-05	1.00567	0.992225	0.00565323	0.580105	5	124247	30	1300176	471	Fetal_Renal_Cortex	fetal_renal_cortex	hotspots	Hotspots
1e-08	3.20614e-06	0.992232	-12.6504	1299.41	0	34289	1	1300176	640	Fetal_Intestine_Large	fetal_intestine,_large	peaks	Peaks
1e-08	3.44352e-06	0.992233	-12.579	1292.2	0	35552	1	1300176	694	Fetal_Lung	fetal_lung	peaks	Peaks
1e-08	3.19985e-06	0.992239	-12.6524	1300.68	0	34645	1	1300176	788	Fetal_Renal_Pelvis	fetal_renal_pelvis	peaks	Peaks
1e-08	3.68048e-06	0.99224	-12.5125	1286.52	0	35006	1	1300176	855	IMR90	lung	peaks	Peaks
1e-08	3.11094e-06	0.992249	-12.6806	1305.25	0	33997	1	1300176	663	Fetal_Intestine_Small	fetal_intestine,_small	peaks	Peaks
1e-08	3.53777e-06	0.992256	-12.552	1293.17	0	34977	1	1300176	859	iPS_DF_4.7	ips_cell	peaks	Peaks
1e-08	2.69411e-06	0.992256	-12.8244	1321.3	0	33209	1	1300176	803	Fetal_Spleen	fetal_spleen	peaks	Peaks
1e-08	3.24169e-06	0.992259	-12.6394	1302.73	0	34722	1	1300176	707	Fetal_Lung_Right	fetal_lung	peaks	Peaks
1e-08	4.41725e-06	0.992262	-12.33	1271.4	0	36357	1	1300176	224	HRPEpiC	epithelium	peaks	Peaks
1e-08	3.92273e-06	0.992268	-12.4487	1284.66	0	35171	1	1300176	204	HIPEpiC	epithelium	peaks	Peaks
1e-08	3.19552e-06	0.992285	-12.6538	1308.57	0	34073	1	1300176	627	Fetal_Heart	fetal_heart	peaks	Peaks
1e-08	2.98194e-06	0.992286	-12.7229	1316.02	0	33947	1	1300176	673	Fetal_Kidney_Left	fetal_kidney	peaks	Peaks
1e-08	2.84098e-06	0.992308	-12.7714	1324.67	0	32886	1	1300176	639	Fetal_Intestine_Large	fetal_intestine,_large	peaks	Peaks
1e-08	3.39333e-06	0.992324	-12.5937	1309.1	0	34247	1	1300176	815	Fetal_Testes	fetal_testes	peaks	Peaks
1e-08	3.90977e-06	0.992328	-12.452	1294.91	0	35216	1	1300176	740	Fetal_Muscle_Back	fetal_muscle	peaks	Peaks
1e-08	2.82005e-06	0.992332	-12.7788	1329.57	0	33057	1	1300176	671	Fetal_Kidney	fetal_kidney	peaks	Peaks
1e-08	2.97277e-06	0.992336	-12.726	1324.86	0	33534	1	1300176	772	Fetal_Renal_Cortex	fetal_renal_cortex	peaks	Peaks
1e-08	3.4251e-06	0.992338	-12.5844	1310.49	0	34180	1	1300176	733	Fetal_Muscle_Arm	fetal_muscle	peaks	Peaks
1e-08	3.59424e-06	0.99234	-12.5362	1305.73	0	33824	1	1300176	202	HFF-Myc	foreskin	peaks	Peaks
1e-08	3.77493e-06	0.992345	-12.4871	1301.45	0	34776	1	1300176	38	SKMC	muscle	footprints	Footprints
1e-08	3.88117e-06	0.992351	-12.4594	1299.67	0	35092	1	1300176	747	Fetal_Muscle_Leg	fetal_muscle	peaks	Peaks
1e-08	3.21023e-06	0.992353	-12.6492	1319.85	0	33238	1	1300176	810	Fetal_Stomach	fetal_stomach	peaks	Peaks
1e-08	3.25076e-06	0.992355	-12.6366	1318.86	0	33297	1	1300176	641	Fetal_Intestine_Large	fetal_intestine,_large	peaks	Peaks
1e-08	2.52735e-06	0.992356	-12.8883	1345.2	0	30331	1	1300176	890			3'UTR	Genic
1e-08	3.22812e-06	0.992357	-12.6436	1319.82	0	32613	1	1300176	234	K562	blood	peaks	Peaks
1e-08	3.72727e-06	0.992362	-12.4998	1305.71	0	34615	1	1300176	833	Fibroblasts_Fetal_Skin_Quadriceps_Left	fibroblast	peaks	Peaks
1e-08	3.78014e-06	0.992364	-12.4857	1304.59	0	34641	1	1300176	726	Fetal_Muscle_Arm	fetal_muscle	peaks	Peaks
1e-08	3.09711e-06	0.992365	-12.685	1325.62	0	32905	1	1300176	656	Fetal_Intestine_Small	fetal_intestine,_small	peaks	Peaks
1e-08	3.37133e-06	0.992367	-12.6002	1317.12	0	33185	1	1300176	662	Fetal_Intestine_Small	fetal_intestine,_small	peaks	Peaks
1e-08	3.19604e-06	0.992368	-12.6536	1322.78	0	33548	1	1300176	687	Fetal_Lung	fetal_lung	peaks	Peaks
1e-08	4.00256e-06	0.992375	-12.4286	1300.5	0	35687	1	1300176	617	Fetal_Brain	fetal_brain	peaks	Peaks
1e-08	4.33443e-06	0.992376	-12.3489	1292.34	0	34774	1	1300176	962	K562	blood	CTCF	Chromatin_States
1e-08	3.06688e-06	0.992376	-12.6949	1328.58	0	32627	1	1300176	657	Fetal_Intestine_Small	fetal_intestine,_small	peaks	Peaks
1e-08	3.18474e-06	0.992379	-12.6571	1325.12	0	32874	1	1300176	645	Fetal_Intestine_Large	fetal_intestine,_large	peaks	Peaks
1e-08	3.65037e-06	0.992382	-12.5207	1311.35	0	34409	1	1300176	691	Fetal_Lung	fetal_lung	peaks	Peaks
1e-08	3.11194e-06	0.992391	-12.6803	1329.61	0	33014	1	1300176	702	Fetal_Lung_Left	fetal_lung	peaks	Peaks
1e-08	3.8255e-06	0.992397	-12.4738	1309.09	0	34458	1	1300176	834	Fibroblasts_Fetal_Skin_Quadriceps_Left	fibroblast	peaks	Peaks
1e-08	3.75594e-06	0.992408	-12.4922	1312.88	0	33888	1	1300176	196	HEEpiC	epithelium	peaks	Peaks
1e-08	3.62018e-06	0.992408	-12.529	1316.81	0	33786	1	1300176	888	Penis_Foreskin_Melanocyte_Primary_Cells	skin	peaks	Peaks
1e-08	3.65956e-06	0.99242	-12.5182	1317.74	0	34793	1	1300176	623	Fetal_Brain	fetal_brain	peaks	Peaks
1e-08	3.35991e-06	0.992422	-12.6036	1326.95	0	33395	1	1300176	886	Penis_Foreskin_Keratinocyte_Primary_Cells	skin	peaks	Peaks
1e-08	3.79366e-06	0.992424	-12.4822	1314.57	0	33614	1	1300176	194	HCPEpiC	epithelium	peaks	Peaks
1e-08	3.78962e-06	0.992427	-12.4832	1315.27	0	34080	1	1300176	742	Fetal_Muscle_Back	fetal_muscle	peaks	Peaks
1e-08	2.99118e-06	0.992436	-12.7198	1341.71	0	32136	1	1300176	197	HeLa-S3	cervix	peaks	Peaks
1e-08	3.58256e-06	0.992442	-12.5394	1323.7	0	32958	1	1300176	236	MCF-7	breast	peaks	Peaks
1e-08	2.9763e-06	0.992452	-12.7248	1345.06	0	31985	1	1300176	805	Fetal_Stomach	fetal_stomach	peaks	Peaks
1e-08	3.22835e-06	0.992462	-12.6435	1338.34	0	32896	1	1300176	692	Fetal_Lung	fetal_lung	peaks	Peaks
1e-08	3.18219e-06	0.992466	-12.6579	1340.44	0	32545	1	1300176	779	Fetal_Renal_Cortex_Left	fetal_renal_cortex	peaks	Peaks
1e-08	2.07151e-06	0.992466	-13.0872	1385.93	0	29459	1	1300176	987	GM12878	blood	TSS	Chromatin_States
1e-08	3.52865e-06	0.992467	-12.5546	1329.73	0	32590	1	1300176	290	WI-38	embryonic_lung	peaks	Peaks
1e-08	3.88751e-06	0.992468	-12.4577	1319.6	0	33780	1	1300176	884	Penis_Foreskin_Keratinocyte_Primary_Cells	skin	peaks	Peaks
1e-08	4.31726e-06	0.992468	-12.3529	1308.53	0	34104	1	1300176	216	HNPCEpiC	epithelium	peaks	Peaks
1e-08	3.82454e-06	0.992471	-12.4741	1321.84	0	34390	1	1300176	621	Fetal_Brain	fetal_brain	peaks	Peaks
1e-08	3.7892e-06	0.992476	-12.4834	1323.74	0	34272	1	1300176	626	Fetal_Brain	fetal_brain	peaks	Peaks
1e-08	4.37109e-06	0.992482	-12.3405	1309.71	0	35057	1	1300176	616	Fetal_Brain	fetal_brain	peaks	Peaks
1e-08	3.7806e-06	0.992483	-12.4856	1325.24	0	33458	1	1300176	836	Fibroblasts_Fetal_Skin_Quadriceps_Right	fibroblast	peaks	Peaks
1e-08	3.13751e-06	0.992489	-12.6721	1346.19	0	32027	1	1300176	652	Fetal_Intestine_Large	fetal_intestine,_large	peaks	Peaks
1e-08	4.21389e-06	0.992492	-12.3771	1315.25	0	34044	1	1300176	827	Fibroblasts_Fetal_Skin_Abdomen	fibroblast	peaks	Peaks
1e-08	2.71069e-06	0.992496	-12.8183	1362.92	0	30475	1	1300176	906	H1HESC	es_cell	H3K27ac	Histone_Modifications
1e-08	2.78874e-06	0.992501	-12.7899	1360.85	0	30898	1	1300176	256	Chorion	fetal_membrane	peaks	Peaks
1e-08	3.84037e-06	0.992506	-12.4699	1327.68	0	32909	1	1300176	186	HAEpiC	epithelium	peaks	Peaks
1e-08	2.76674e-06	0.992507	-12.7978	1362.76	0	30999	1	1300176	282	PanIslets	pancreas	peaks	Peaks
1e-08	2.62204e-06	0.992508	-12.8516	1368.68	0	30680	1	1300176	272	Huh-7.5	liver	peaks	Peaks
1e-08	3.8672e-06	0.992509	-12.463	1327.39	0	33139	1	1300176	243	NHLF	lung	peaks	Peaks
1e-08	3.77711e-06	0.99251	-12.4866	1330.12	0	33321	1	1300176	737	Fetal_Muscle_Back	fetal_muscle	peaks	Peaks
1e-08	3.4201e-06	0.99252	-12.5858	1342.57	0	32572	1	1300176	741	Fetal_Muscle_Back	fetal_muscle	peaks	Peaks
1e-08	3.85179e-06	0.992521	-12.467	1330.04	0	33225	1	1300176	250	SKMC	muscle	peaks	Peaks
1e-08	3.56758e-06	0.992524	-12.5436	1338.74	0	32381	1	1300176	848	H1_Derived_Mesenchymal_Stem_Cells	es_cell	peaks	Peaks
1e-08	3.42904e-06	0.992535	-12.5832	1344.84	0	31843	1	1300176	597	CD20_Primary_Cells	blood	peaks	Peaks
1e-08	3.94832e-06	0.992543	-12.4422	1331.21	0	33178	1	1300176	253	WERI-Rb-1	eye	peaks	Peaks
1e-08	3.76529e-06	0.992544	-12.4897	1336.51	0	33668	1	1300176	620	Fetal_Brain	fetal_brain	peaks	Peaks
1e-08	3.09586e-06	0.992552	-12.6854	1359	0	31072	1	1300176	266	GM19240	blood	peaks	Peaks
1e-08	3.39531e-06	0.992566	-12.5931	1351.51	0	32106	1	1300176	244	NT2-D1	testis	peaks	Peaks
1e-08	3.01445e-06	0.992574	-12.7121	1365.79	0	30913	1	1300176	643	Fetal_Intestine_Large	fetal_intestine,_large	peaks	Peaks
1e-08	3.84044e-06	0.99258	-12.4699	1340.81	0	32582	1	1300176	187	HA-h	brain_hippocampus	peaks	Peaks
1e-08	3.1078e-06	0.992582	-12.6816	1364.05	0	30974	1	1300176	872	Mobilized_CD34_Primary_Cells	blood	peaks	Peaks
1e-08	3.63325e-06	0.992584	-12.5254	1347.55	0	32086	1	1300176	858	iPS_DF_19.7	ips_cell	peaks	Peaks
1e-08	4.01243e-06	0.992593	-12.4261	1338.57	0	32412	1	1300176	1003	HUVEC	blood_vessel	tfbs	TFBS
1e-08	3.62211e-06	0.992593	-12.5285	1349.62	0	32227	1	1300176	885	Penis_Foreskin_Keratinocyte_Primary_Cells	skin	peaks	Peaks
1e-08	3.3339e-06	0.9926	-12.6114	1359.81	0	31209	1	1300176	812	Fetal_Stomach	fetal_stomach	peaks	Peaks
1e-08	3.1225e-06	0.99261	-12.6769	1368.59	0	30705	1	1300176	229	HUVEC	blood_vessel	peaks	Peaks
1e-08	3.98355e-06	0.992616	-12.4333	1343.42	0	32467	1	1300176	189	HBMEC	blood_vessel	peaks	Peaks
1e-08	3.18041e-06	0.992616	-12.6585	1367.84	0	31384	1	1300176	728	Fetal_Muscle_Arm	fetal_muscle	peaks	Peaks
1e-08	3.81107e-06	0.992628	-12.4776	1350.44	0	31618	1	1300176	192	HCM	heart	peaks	Peaks
1e-08	3.16901e-06	0.992649	-12.6621	1374.29	0	30286	1	1300176	821	Fetal_Thymus	fetal_thymus	peaks	Peaks
1e-08	2.79087e-06	0.992654	-12.7892	1389.02	0	29809	1	1300176	811	Fetal_Stomach	fetal_stomach	peaks	Peaks
1e-08	3.71979e-06	0.992654	-12.5018	1357.89	0	31886	1	1300176	832	Fibroblasts_Fetal_Skin_Biceps_Right	fibroblast	peaks	Peaks
1e-08	3.60304e-06	0.992657	-12.5337	1361.87	0	31154	1	1300176	856	IMR90	lung	peaks	Peaks
1e-08	4.07996e-06	0.99267	-12.4094	1350.81	0	31823	1	1300176	170	AG09309	skin	peaks	Peaks
1e-08	3.12341e-06	0.992672	-12.6766	1380.26	0	30139	1	1300176	649	Fetal_Intestine_Large	fetal_intestine,_large	peaks	Peaks
1e-08	4.28048e-06	0.992682	-12.3614	1347.72	0	32985	1	1300176	615	Fetal_Brain	fetal_brain	peaks	Peaks
1e-08	3.62881e-06	0.992682	-12.5266	1365.83	0	30975	1	1300176	288	Urothelia	urothelium	peaks	Peaks
1e-08	4.15763e-06	0.992691	-12.3906	1352.59	0	31837	1	1300176	249	SAEC	epithelium	peaks	Peaks
1e-08	2.82702e-06	0.992693	-12.7763	1395	0	29512	1	1300176	648	Fetal_Intestine_Large	fetal_intestine,_large	peaks	Peaks
1e-08	3.20401e-06	0.992701	-12.6511	1382.97	0	30033	1	1300176	658	Fetal_Intestine_Small	fetal_intestine,_small	peaks	Peaks
1e-08	2.94952e-06	0.992703	-12.7339	1392.31	0	30058	1	1300176	683	Fetal_Lung	fetal_lung	peaks	Peaks
1e-08	3.17827e-06	0.992704	-12.6592	1384.44	0	29930	1	1300176	659	Fetal_Intestine_Small	fetal_intestine,_small	peaks	Peaks
1e-08	2.94515e-06	0.992707	-12.7354	1393.34	0	29400	1	1300176	184	GM12878	blood	peaks	Peaks
1e-08	3.08345e-06	0.992712	-12.6895	1389.18	0	30514	1	1300176	690	Fetal_Lung	fetal_lung	peaks	Peaks
1e-08	3.67324e-06	0.992717	-12.5144	1370.98	0	30827	1	1300176	221	HRCEpiC	epithelium	peaks	Peaks
1e-08	3.70151e-06	0.992718	-12.5068	1370.28	0	30810	1	1300176	218	HPAF	blood_vessel	peaks	Peaks
1e-08	3.20794e-06	0.992719	-12.6499	1386.25	0	30462	1	1300176	823	Fetal_Thymus	fetal_thymus	peaks	Peaks
1e-08	3.45938e-06	0.992735	-12.5744	1381	0	30611	1	1300176	887	Penis_Foreskin_Melanocyte_Primary_Cells	skin	peaks	Peaks
1e-08	3.23566e-06	0.992737	-12.6413	1388.63	0	30418	1	1300176	727	Fetal_Muscle_Arm	fetal_muscle	peaks	Peaks
1e-08	3.92447e-06	0.992738	-12.4483	1367.65	0	30893	1	1300176	201	HFF	foreskin	peaks	Peaks
1e-08	3.81493e-06	0.992749	-12.4766	1372.79	0	31326	1	1300176	841	H1_BMP4_Derived_Mesendoderm_Cultured_Cells	es_cell	peaks	Peaks
1e-08	3.71158e-06	0.992758	-12.5041	1377.63	0	30668	1	1300176	222	HRE	epithelium	peaks	Peaks
1e-08	3.83328e-06	0.992759	-12.4718	1374.22	0	31005	1	1300176	239	NH-A	nervous	peaks	Peaks
1e-08	3.19115e-06	0.992779	-12.6551	1398.29	0	29460	1	1300176	642	Fetal_Intestine_Large	fetal_intestine,_large	peaks	Peaks
1e-08	2.86817e-06	0.992788	-12.7618	1411.91	0	29058	1	1300176	267	H9ES	es_cell	peaks	Peaks
1e-08	3.57063e-06	0.992803	-12.5428	1390.54	0	30301	1	1300176	174	BE2_C	brain	peaks	Peaks
1e-08	2.7048e-06	0.992808	-12.8205	1422.33	0	28229	1	1300176	262	GM12892	blood	peaks	Peaks
1e-08	4.02842e-06	0.992813	-12.4221	1379.1	0	30751	1	1300176	828	Fibroblasts_Fetal_Skin_Back	fibroblast	peaks	Peaks
1e-08	4.16662e-06	0.992818	-12.3884	1376.19	0	30932	1	1300176	839	Fibroblasts_Fetal_Skin_Upper_Back	fibroblast	peaks	Peaks
1e-08	3.41586e-06	0.992843	-12.5871	1403.2	0	29440	1	1300176	847	H1_Derived_Mesenchymal_Stem_Cells	es_cell	peaks	Peaks
1e-08	4.09474e-06	0.992843	-12.4058	1383.05	0	30732	1	1300176	829	Fibroblasts_Fetal_Skin_Biceps_Left	fibroblast	peaks	Peaks
1e-08	3.91848e-06	0.992845	-12.4498	1388.24	0	30275	1	1300176	838	Fibroblasts_Fetal_Skin_Scalp	fibroblast	peaks	Peaks
1e-08	3.88243e-06	0.992847	-12.459	1389.69	0	30356	1	1300176	826	Fibroblasts_Fetal_Skin_Abdomen	fibroblast	peaks	Peaks
1e-08	3.38027e-06	0.992874	-12.5976	1410.57	0	29519	1	1300176	799	Fetal_Skin	fetal_skin	peaks	Peaks
1e-08	3.11273e-06	0.992876	-12.68	1420.09	0	28729	1	1300176	665	Fetal_Intestine_Small	fetal_intestine,_small	peaks	Peaks
1e-08	3.84274e-06	0.992878	-12.4693	1396.84	0	30140	1	1300176	830	Fibroblasts_Fetal_Skin_Biceps_Left	fibroblast	peaks	Peaks
1e-08	3.73589e-06	0.992886	-12.4975	1401.74	0	29637	1	1300176	590	Breast_vHMEC	breast	peaks	Peaks
1e-08	4.13033e-06	0.992898	-12.3972	1392.67	0	28716	1	1300176	963	GM12878	blood	ENHANCER	Chromatin_States
1e-08	4.05533e-06	0.992899	-12.4155	1394.94	0	29869	1	1300176	241	NHDF-neo	skin	peaks	Peaks
1e-08	2.94056e-06	0.992918	-12.7369	1435.06	0	27782	1	1300176	260	Gliobla	brain	peaks	Peaks
1e-08	3.94906e-06	0.992925	-12.442	1403.13	0	29418	1	1300176	207	HMF	breast	peaks	Peaks
1e-08	3.906e-06	0.992932	-12.453	1405.67	0	29454	1	1300176	185	HAc	cerebellar	peaks	Peaks
1e-08	3.04722e-06	0.992939	-12.7013	1435.27	0	27934	1	1300176	279	Myometr	myometrium	peaks	Peaks
1e-08	3.40829e-06	0.992943	-12.5893	1423.27	0	28134	1	1300176	166	A549	epithelium	peaks	Peaks
1e-08	3.81485e-06	0.99295	-12.4766	1412.05	0	29339	1	1300176	835	Fibroblasts_Fetal_Skin_Quadriceps_Right	fibroblast	peaks	Peaks
1e-08	3.77526e-06	0.992956	-12.487	1414.33	0	29492	1	1300176	188	HA-sp	spinal_cord	peaks	Peaks
1e-08	3.09737e-06	0.992956	-12.685	1436.77	0	28187	1	1300176	852	H9	es_cell	peaks	Peaks
1e-08	3.96117e-06	0.992968	-12.439	1411.43	0	29195	1	1300176	591	Breast_vHMEC	breast	peaks	Peaks
1e-08	3.08195e-06	0.992971	-12.6899	1440.36	0	28361	1	1300176	850	H1_Derived_Neuronal_Progenitor_Cultured_Cells	es_cell	peaks	Peaks
1e-08	3.03027e-06	0.992977	-12.7069	1443.68	0	27557	1	1300176	869	Mobilized_CD34_Primary_Cells	blood	peaks	Peaks
1e-08	4.16985e-06	0.992978	-12.3876	1407.52	0	29610	1	1300176	831	Fibroblasts_Fetal_Skin_Biceps_Right	fibroblast	peaks	Peaks
1e-08	3.16197e-06	0.992983	-12.6643	1439.91	0	27568	1	1300176	178	CD34+	blood	peaks	Peaks
1e-08	3.73645e-06	0.992986	-12.4974	1421.65	0	28488	1	1300176	191	HCF	heart	peaks	Peaks
1e-08	3.01669e-06	0.992991	-12.7114	1446.93	0	27544	1	1300176	644	Fetal_Intestine_Large	fetal_intestine,_large	peaks	Peaks
1e-08	2.92665e-06	0.992995	-12.7417	1451.34	0	27238	1	1300176	862	Mobilized_CD34_Primary_Cells	blood	peaks	Peaks
1e-08	3.68754e-06	0.993025	-12.5106	1431.05	0	28140	1	1300176	173	AoAF	blood_vessel	peaks	Peaks
1e-08	3.0005e-06	0.993028	-12.7167	1455.28	0	26948	1	1300176	285	Stellate	liver	peaks	Peaks
1e-08	3.13493e-06	0.99303	-12.6729	1450.7	0	27179	1	1300176	654	Fetal_Intestine_Small	fetal_intestine,_small	peaks	Peaks
1e-08	3.40135e-06	0.993043	-12.5913	1443.96	0	28228	1	1300176	723	Fetal_Muscle_Arm	fetal_muscle	peaks	Peaks
1e-08	4.04128e-06	0.993043	-12.4189	1424.19	0	28732	1	1300176	837	Fibroblasts_Fetal_Skin_Scalp	fibroblast	peaks	Peaks
1e-08	2.7736e-06	0.99305	-12.7954	1468.99	0	26315	1	1300176	205	HL-60	blood	peaks	Peaks
1e-08	2.8847e-06	0.993059	-12.7561	1466.25	0	26932	1	1300176	808	Fetal_Stomach	fetal_stomach	peaks	Peaks
1e-08	3.60032e-06	0.99307	-12.5345	1443.1	0	27474	1	1300176	214	HMVEC-LBl	blood_vessel	peaks	Peaks
1e-08	3.50175e-06	0.993077	-12.5622	1447.84	0	27244	1	1300176	210	HMVEC-dBl-Neo	blood_vessel	peaks	Peaks
1e-08	3.49527e-06	0.993083	-12.5641	1449.18	0	27792	1	1300176	703	Fetal_Lung_Left	fetal_lung	peaks	Peaks
1e-08	3.15684e-06	0.993099	-12.6659	1464.38	0	26743	1	1300176	867	Mobilized_CD34_Primary_Cells	blood	peaks	Peaks
1e-08	4.63471e-06	0.9931	-12.2819	1420.24	0	28798	1	1300176	190	HCFaa	heart	peaks	Peaks
1e-08	3.30785e-06	0.9931	-12.6192	1459.28	0	27411	1	1300176	844	H1_BMP4_Derived_Trophoblast_Cultured_Cells	es_cell	peaks	Peaks
1e-08	3.54642e-06	0.993114	-12.5496	1454.03	0	27405	1	1300176	28	HSMM	muscle	footprints	Footprints
1e-08	4.07419e-06	0.993128	-12.4108	1440.88	0	27784	1	1300176	172	AG10803	skin	peaks	Peaks
1e-08	3.14572e-06	0.993132	-12.6695	1471.76	0	26560	1	1300176	613	Fetal_Adrenal_Gland	fetal_adrenal_gland	peaks	Peaks
1e-08	3.33116e-06	0.99315	-12.6122	1469.09	0	26606	1	1300176	209	HMVEC-dBl-Ad	blood_vessel	peaks	Peaks
1e-08	3.44303e-06	0.99315	-12.5792	1465.27	0	26940	1	1300176	255	AoSMC	blood_vessel	peaks	Peaks
1e-08	3.99098e-06	0.99316	-12.4315	1450.06	0	27398	1	1300176	230	HVMF	connective	peaks	Peaks
1e-08	4.18517e-06	0.993161	-12.384	1444.82	0	27803	1	1300176	246	PrEC	prostate	peaks	Peaks
1e-08	2.99749e-06	0.993182	-12.7177	1488.32	0	25869	1	1300176	863	Mobilized_CD34_Primary_Cells	blood	peaks	Peaks
1e-08	3.21094e-06	0.993186	-12.6489	1481.14	0	25840	1	1300176	273	Huh-7	liver	peaks	Peaks
1e-08	3.77223e-06	0.993189	-12.4878	1462.82	0	27142	1	1300176	247	RPTEC	epithelium	peaks	Peaks
1e-08	3.70236e-06	0.993191	-12.5065	1465.41	0	26933	1	1300176	219	HPdLF	epithelium	peaks	Peaks
1e-08	3.75395e-06	0.993203	-12.4927	1466.38	0	26700	1	1300176	289	WI-38	embryonic_lung	peaks	Peaks
1e-08	2.97561e-06	0.993203	-12.7251	1493.79	0	25826	1	1300176	276	MCF-7	breast	peaks	Peaks
1e-08	3.85692e-06	0.993204	-12.4656	1463.51	0	26839	1	1300176	854	IMR90	lung	peaks	Peaks
1e-08	2.70004e-06	0.993209	-12.8222	1506.51	0	24266	1	1300176	952	H1HESC	es_cell	H4K20me1	Histone_Modifications
1e-08	4.23382e-06	0.993213	-12.3724	1454.49	0	27250	1	1300176	853	IMR90	lung	peaks	Peaks
1e-05	0.991118	0.993226	-0.00892155	1.05078	2	26315	30	1300176	205	HL-60	blood	peaks	Peaks
1e-08	3.39092e-06	0.993242	-12.5944	1487	0	26469	1	1300176	751	Fetal_Muscle_Leg	fetal_muscle	peaks	Peaks
1e-08	2.69641e-06	0.993253	-12.8236	1516.58	0	24918	1	1300176	816	Fetal_Thymus	fetal_thymus	peaks	Peaks
1e-08	2.67196e-06	0.993259	-12.8327	1518.94	0	24887	1	1300176	275	LNCaP	prostate	peaks	Peaks
1e-08	2.63731e-06	0.993276	-12.8458	1524.33	0	24565	1	1300176	176	Caco-2	colon	peaks	Peaks
1e-08	3.24945e-06	0.993292	-12.637	1503	0	25571	1	1300176	287	Urothelia	urothelium	peaks	Peaks
1e-08	4.23276e-06	0.9933	-12.3727	1473.33	0	26634	1	1300176	168	AG04449	skin	peaks	Peaks
1e-08	3.35034e-06	0.9933	-12.6064	1501.34	0	25449	1	1300176	248	RWPE1	prostate	peaks	Peaks
1e-08	2.6963e-06	0.993335	-12.8236	1535.18	0	24291	1	1300176	874	Mobilized_CD34_Primary_Cells	blood	peaks	Peaks
1e-08	3.64445e-06	0.993338	-12.5223	1499.73	0	25515	1	1300176	868	Mobilized_CD34_Primary_Cells	blood	peaks	Peaks
1e-08	3.7805e-06	0.99334	-12.4857	1495.8	0	25936	1	1300176	36	NHLF	lung	footprints	Footprints
1e-08	3.07103e-06	0.993358	-12.6935	1524.81	0	24595	1	1300176	238	NB4	blood	peaks	Peaks
1e-08	3.25367e-06	0.993359	-12.6357	1518.03	0	25031	1	1300176	1	AoAF	blood_vessel	footprints	Footprints
1e-08	3.39669e-06	0.993359	-12.5927	1512.92	0	24911	1	1300176	286	T-47D	breast	peaks	Peaks
1e-08	1.93587e-06	0.993378	-13.155	1585.12	0	22661	1	1300176	992	K562	blood	TSS	Chromatin_States
1e-08	2.43812e-06	0.99338	-12.9243	1557.73	0	23717	1	1300176	964	H1HESC	es_cell	ENHANCER	Chromatin_States
1e-08	3.68822e-06	0.993383	-12.5104	1508.4	0	25181	1	1300176	212	HMVEC-dLy-Neo	blood_vessel	peaks	Peaks
1e-08	3.78969e-06	0.993387	-12.4832	1506.02	0	25378	1	1300176	220	HPF	lung	peaks	Peaks
1e-08	3.60302e-06	0.993396	-12.5337	1514.19	0	25179	1	1300176	193	HConF	eye	peaks	Peaks
1e-08	4.3062e-06	0.993398	-12.3555	1493.09	0	25856	1	1300176	175	BJ	skin	peaks	Peaks
1e-08	2.62784e-06	0.993407	-12.8494	1555.05	0	23948	1	1300176	787	Fetal_Renal_Pelvis	fetal_renal_pelvis	peaks	Peaks
1e-08	3.24928e-06	0.993434	-12.6371	1535.57	0	24347	1	1300176	866	Mobilized_CD34_Primary_Cells	blood	peaks	Peaks
1e-08	2.94755e-06	0.99345	-12.7345	1551.14	0	23872	1	1300176	873	Mobilized_CD34_Primary_Cells	blood	peaks	Peaks
1e-08	3.02449e-06	0.993468	-12.7088	1552.47	0	23889	1	1300176	231	Ishikawa	uterus	peaks	Peaks
1e-08	3.28578e-06	0.993475	-12.6259	1543.95	0	24011	1	1300176	215	HMVEC-LLy	blood_vessel	peaks	Peaks
1e-08	3.45661e-06	0.993484	-12.5752	1539.94	0	24193	1	1300176	232	Ishikawa	uterus	peaks	Peaks
1e-08	2.81622e-06	0.993488	-12.7801	1565.75	0	23057	1	1300176	966	HepG2	liver	ENHANCER	Chromatin_States
1e-08	2.08514e-06	0.993488	-13.0807	1602.73	0	22050	1	1300176	988	H1HESC	es_cell	TSS	Chromatin_States
1e-08	3.78555e-06	0.993497	-12.4843	1531.78	0	24685	1	1300176	35	NHDF-neo	skin	footprints	Footprints
1e-08	3.11774e-06	0.993524	-12.6784	1561.95	0	23517	1	1300176	213	HMVEC-dNeo	blood_vessel	peaks	Peaks
1e-08	3.86189e-06	0.993552	-12.4644	1542.45	0	24021	1	1300176	183	GM12865	blood	peaks	Peaks
1e-08	2.74863e-06	0.993554	-12.8044	1584.89	0	21657	1	1300176	953	HeLa-S3	cervix	H4K20me1	Histone_Modifications
1e-08	3.06645e-06	0.993569	-12.695	1574.96	0	23149	1	1300176	865	Mobilized_CD34_Primary_Cells	blood	peaks	Peaks
1e-08	4.03927e-06	0.993572	-12.4194	1541.64	0	24099	1	1300176	169	AG04450	lung	peaks	Peaks
1e-08	2.35515e-06	0.99359	-12.9589	1613.05	0	21503	1	1300176	990	HepG2	liver	TSS	Chromatin_States
1e-08	3.40773e-06	0.993599	-12.5895	1569.25	0	23179	1	1300176	270	HPDE6-E6E7	pancreatic_duct	peaks	Peaks
1e-08	3.10572e-06	0.993605	-12.6823	1582.21	0	22765	1	1300176	819	Fetal_Thymus	fetal_thymus	peaks	Peaks
1e-08	3.3634e-06	0.993609	-12.6026	1573.35	0	23402	1	1300176	846	H1	es_cell	peaks	Peaks
1e-08	3.15227e-06	0.993612	-12.6674	1582.19	0	22826	1	1300176	864	Mobilized_CD34_Primary_Cells	blood	peaks	Peaks
1e-08	3.88564e-06	0.99362	-12.4582	1557.92	0	23805	1	1300176	34	NHDF-Ad	skin	footprints	Footprints
1e-08	3.18499e-06	0.993632	-12.6571	1585.93	0	22722	1	1300176	179	CMK	blood	peaks	Peaks
1e-08	2.77425e-06	0.993637	-12.7951	1604.3	0	21991	1	1300176	265	GM19239	blood	peaks	Peaks
1e-08	3.92664e-06	0.993648	-12.4477	1563.59	0	23563	1	1300176	203	HGF	gingival	peaks	Peaks
1e-08	2.89114e-06	0.993659	-12.7539	1604.68	0	22325	1	1300176	180	E_myoblast	muscle	peaks	Peaks
1e-08	4.0597e-06	0.993675	-12.4144	1566	0	23499	1	1300176	10	HAEpiC	epithelium	footprints	Footprints
1e-08	3.18961e-06	0.993677	-12.6556	1596.92	0	22395	1	1300176	871	Mobilized_CD34_Primary_Cells	blood	peaks	Peaks
1e-08	2.74912e-06	0.993683	-12.8042	1617.15	0	21758	1	1300176	899	HepG2	liver	faire	FAIRE
1e-08	3.71619e-06	0.993683	-12.5028	1579.2	0	23100	1	1300176	171	AG09319	gingival	peaks	Peaks
1e-08	2.83562e-06	0.993688	-12.7733	1614.6	0	21962	1	1300176	825	Fetal_Thymus	fetal_thymus	peaks	Peaks
1e-08	3.17987e-06	0.993709	-12.6587	1605.55	0	22272	1	1300176	861	Mobilized_CD34_Primary_Cells	blood	peaks	Peaks
1e-08	2.93091e-06	0.993713	-12.7402	1616.82	0	21859	1	1300176	818	Fetal_Thymus	fetal_thymus	peaks	Peaks
1e-08	3.35692e-06	0.993715	-12.6045	1600.16	0	22259	1	1300176	870	Mobilized_CD34_Primary_Cells	blood	peaks	Peaks
1e-08	2.69032e-06	0.99374	-12.8258	1634.72	0	21442	1	1300176	817	Fetal_Thymus	fetal_thymus	peaks	Peaks
1e-08	3.90274e-06	0.99375	-12.4538	1589.84	0	23351	1	1300176	251	SK-N-MC	brain	peaks	Peaks
1e-08	3.56295e-06	0.993767	-12.5449	1605.85	0	22358	1	1300176	223	HRGEC	kidney	peaks	Peaks
1e-08	3.99116e-06	0.993778	-12.4314	1594.21	0	22740	1	1300176	19	HMF	breast	footprints	Footprints
1e-08	3.86741e-06	0.993802	-12.4629	1604.46	0	22745	1	1300176	9	H7-hESC	es_cell	footprints	Footprints
1e-08	3.23886e-06	0.993809	-12.6403	1629.06	0	21556	1	1300176	271	HTR8svn	blastula	peaks	Peaks
1e-08	3.29464e-06	0.99384	-12.6232	1635.14	0	21573	1	1300176	14	HCPEpiC	epithelium	footprints	Footprints
1e-08	3.31229e-06	0.993852	-12.6179	1637.56	0	21361	1	1300176	211	HMVEC-dLy-Ad	blood_vessel	peaks	Peaks
1e-08	4.1499e-06	0.993857	-12.3924	1609.48	0	22595	1	1300176	843	H1_BMP4_Derived_Trophoblast_Cultured_Cells	es_cell	peaks	Peaks
1e-08	3.47292e-06	0.99386	-12.5705	1633.57	0	21410	1	1300176	29	HVMF	connective	footprints	Footprints
1e-08	4.02986e-06	0.993872	-12.4218	1617.26	0	21968	1	1300176	25	HPdLF	epithelium	footprints	Footprints
1e-08	3.80677e-06	0.993872	-12.4787	1624.73	0	21980	1	1300176	6	fLung	fetal_lung	footprints	Footprints
1e-08	4.24283e-06	0.993892	-12.3703	1616.02	0	22049	1	1300176	15	HEEpiC	epithelium	footprints	Footprints
1e-08	3.41989e-06	0.9939	-12.5859	1646.18	0	21046	1	1300176	208	HMVEC-dAd	blood_vessel	peaks	Peaks
1e-08	2.94741e-06	0.993907	-12.7346	1667.66	0	20076	1	1300176	968	K562	blood	ENHANCER	Chromatin_States
1e-08	3.23624e-06	0.993912	-12.6411	1656.69	0	20672	1	1300176	820	Fetal_Thymus	fetal_thymus	peaks	Peaks
1e-08	3.18895e-06	0.993924	-12.6558	1662.01	0	20652	1	1300176	824	Fetal_Thymus	fetal_thymus	peaks	Peaks
1e-08	2.94985e-06	0.993976	-12.7338	1686.65	0	19739	1	1300176	603	CD4_Primary_Cells	blood	peaks	Peaks
1e-08	3.49036e-06	0.993982	-12.5655	1665.9	0	20623	1	1300176	217	HPAEC	blood_vessel	peaks	Peaks
1e-08	2.64857e-06	0.993998	-12.8415	1707.04	0	20091	1	1300176	849	H1_Derived_Neuronal_Progenitor_Cultured_Cells	es_cell	peaks	Peaks
1e-08	3.18377e-06	0.994004	-12.6574	1684.36	0	19779	1	1300176	877	Mobilized_CD56_Primary_Cells	blood	peaks	Peaks
1e-08	3.17368e-06	0.994012	-12.6606	1687.04	0	19928	1	1300176	263	GM18507	blood	peaks	Peaks
1e-05	1.0049	0.994021	0.00489039	0.652649	4	91378	30	1300176	527	Fibroblasts_Fetal_Skin_Abdomen	fibroblast	hotspots	Hotspots
1e-08	3.25957e-06	0.994022	-12.6339	1686.18	0	20022	1	1300176	13	HCM	heart	footprints	Footprints
1e-08	3.22669e-06	0.994047	-12.6441	1694.75	0	19656	1	1300176	593	CD14_Primary_Cells	blood	peaks	Peaks
1e-08	2.04082e-06	0.994057	-13.1022	1759.18	0	18280	1	1300176	991	HUVEC	blood_vessel	TSS	Chromatin_States
1e-08	2.71358e-06	0.994071	-12.8172	1724.72	0	18836	1	1300176	875	Mobilized_CD4_Primary_Cells	blood	peaks	Peaks
1e-08	4.60957e-06	0.994076	-12.2874	1654.88	0	21062	1	1300176	37	SAEC	epithelium	footprints	Footprints
1e-08	2.63382e-06	0.9941	-12.8471	1737.42	0	18545	1	1300176	601	CD3_Primary_Cells	blood	peaks	Peaks
1e-08	3.36401e-06	0.994101	-12.6024	1704.61	0	19584	1	1300176	195	HCT-116	colon	peaks	Peaks
1e-08	3.31364e-06	0.994112	-12.6175	1709.75	0	19393	1	1300176	896	GM12878	blood	faire	FAIRE
1e-08	3.65194e-06	0.99412	-12.5203	1698.88	0	19740	1	1300176	268	HeLa-S3	cervix	peaks	Peaks
1e-08	2.54229e-06	0.994144	-12.8824	1755.25	0	18299	1	1300176	177	CD20+	blood	peaks	Peaks
1e-08	2.74742e-06	0.994154	-12.8048	1747.68	0	18308	1	1300176	608	CD8_Primary_Cells	blood	peaks	Peaks
1e-08	3.5131e-06	0.994159	-12.559	1715.45	0	19533	1	1300176	26	HPF	lung	footprints	Footprints
1e-05	1.0048	0.994179	0.00478622	0.656019	4	90558	30	1300176	544	H1_BMP4_Derived_Trophoblast_Cultured_Cells	es_cell	hotspots	Hotspots
1e-08	2.99871e-06	0.994203	-12.7173	1750.43	0	18307	1	1300176	32	NB4	blood	footprints	Footprints
1e-08	3.33076e-06	0.994234	-12.6123	1745.11	0	19028	1	1300176	27	HRCEpiC	epithelium	footprints	Footprints
1e-08	3.96395e-06	0.994249	-12.4383	1725.59	0	19097	1	1300176	245	PANC-1	pancreas	peaks	Peaks
1e-08	3.16598e-06	0.99425	-12.663	1757.11	0	18237	1	1300176	878	Mobilized_CD8_Primary_Cells	blood	peaks	Peaks
1e-08	3.7789e-06	0.994272	-12.4861	1739.22	0	19052	1	1300176	18	HIPEpiC	epithelium	footprints	Footprints
1e-08	3.31349e-06	0.994273	-12.6175	1757.96	0	18537	1	1300176	24	HPAF	blood_vessel	footprints	Footprints
1e-08	2.61289e-06	0.994277	-12.8551	1792.11	0	17681	1	1300176	594	CD19_Primary_Cells	blood	peaks	Peaks
1e-08	2.99725e-06	0.994305	-12.7178	1781.71	0	17784	1	1300176	602	CD4_Primary_Cells	blood	peaks	Peaks
1e-08	3.41991e-06	0.994308	-12.5859	1764.2	0	18303	1	1300176	12	HCF	heart	footprints	Footprints
1e-08	3.08549e-06	0.994312	-12.6888	1779.88	0	17741	1	1300176	660	Fetal_Intestine_Small	fetal_intestine,_small	peaks	Peaks
1e-08	2.92196e-06	0.994316	-12.7433	1788.7	0	17664	1	1300176	606	CD56_Primary_Cells	blood	peaks	Peaks
1e-08	2.20805e-06	0.994321	-13.0234	1829.72	0	16809	1	1300176	989	HeLa-S3	cervix	TSS	Chromatin_States
1e-08	3.50034e-06	0.994337	-12.5627	1770.15	0	18064	1	1300176	21	HMVEC-dBl-Neo	blood_vessel	footprints	Footprints
1e-08	2.864e-06	0.994339	-12.7633	1798.86	0	17387	1	1300176	592	CD14_Primary_Cells	blood	peaks	Peaks
1e-08	2.75618e-06	0.994382	-12.8017	1818.02	0	17046	1	1300176	257	CLL	blood	peaks	Peaks
1e-08	2.90151e-06	0.994382	-12.7503	1810.86	0	17129	1	1300176	609	CD8_Primary_Cells	blood	peaks	Peaks
1e-08	4.23241e-06	0.994417	-12.3727	1768.36	0	18358	1	1300176	0	AG10803	skin	footprints	Footprints
1e-08	3.82332e-06	0.99446	-12.4744	1796.42	0	17573	1	1300176	20	HMVEC-dBl-Ad	blood_vessel	footprints	Footprints
1e-08	3.0965e-06	0.994461	-12.6852	1827.21	0	16755	1	1300176	605	CD4_Primary_Cells	blood	peaks	Peaks
1e-08	2.98861e-06	0.994465	-12.7207	1833.68	0	16719	1	1300176	876	Mobilized_CD4_Primary_Cells	blood	peaks	Peaks
1e-08	2.88062e-06	0.994474	-12.7575	1842.09	0	16568	1	1300176	600	CD3_Primary_Cells	blood	peaks	Peaks
1e-08	4.24465e-06	0.994479	-12.3699	1787.54	0	18584	1	1300176	4	fBrain	fetal_brain	footprints	Footprints
1e-08	3.10693e-06	0.99448	-12.6819	1832.95	0	17039	1	1300176	5	fHeart	fetal_heart	footprints	Footprints
1e-08	3.15574e-06	0.994497	-12.6663	1836.56	0	16633	1	1300176	596	CD19_Primary_Cells	blood	peaks	Peaks
1e-08	2.72047e-06	0.994509	-12.8147	1861.9	0	16345	1	1300176	3	CD34+	blood	footprints	Footprints
1e-08	2.86313e-06	0.994514	-12.7636	1856.17	0	16263	1	1300176	604	CD4_Primary_Cells	blood	peaks	Peaks
1e-08	3.53381e-06	0.99452	-12.5531	1827.6	0	17003	1	1300176	22	HMVEC-dLy-Neo	blood_vessel	footprints	Footprints
1e-08	2.86724e-06	0.994561	-12.7622	1872.09	0	16114	1	1300176	595	CD19_Primary_Cells	blood	peaks	Peaks
1e-08	2.63393e-06	0.994607	-12.847	1900.62	0	15703	1	1300176	599	CD3_Primary_Cells	blood	peaks	Peaks
1e-08	3.00431e-06	0.99461	-12.7155	1882.28	0	16232	1	1300176	252	SK-N-SH	brain	peaks	Peaks
1e-08	3.06376e-06	0.994646	-12.6959	1892.07	0	15745	1	1300176	181	GM06990	blood	peaks	Peaks
1e-08	4.04755e-06	0.994655	-12.4174	1853.62	0	16675	1	1300176	30	IMR90	lung	footprints	Footprints
1e-08	3.70445e-06	0.994658	-12.506	1867.72	0	16693	1	1300176	33	NH-A	nervous	footprints	Footprints
1e-08	2.80951e-06	0.994658	-12.7825	1909.13	0	15336	1	1300176	610	CD8_Primary_Cells	blood	peaks	Peaks
1e-08	3.33745e-06	0.994679	-12.6103	1890.88	0	16051	1	1300176	11	HA-h	brain_hippocampus	footprints	Footprints
1e-08	2.79493e-06	0.994695	-12.7877	1923.26	0	15189	1	1300176	228	Th2	blood	peaks	Peaks
1e-08	3.90437e-06	0.994702	-12.4534	1875.45	0	15193	1	1300176	955	HUVEC	blood_vessel	H4K20me1	Histone_Modifications
1e-08	3.34588e-06	0.994703	-12.6078	1898.93	0	15537	1	1300176	611	CD8_Primary_Cells	blood	peaks	Peaks
1e-05	0.996128	0.994703	-0.0038794	0.584351	5	131784	30	1300176	319	Fetal_Brain	fetal_brain	hotspots	Hotspots
1e-08	3.01596e-06	0.994709	-12.7116	1916.73	0	15256	1	1300176	607	CD56_Primary_Cells	blood	peaks	Peaks
1e-08	3.15125e-06	0.994721	-12.6677	1914.67	0	15403	1	1300176	646	Fetal_Intestine_Large	fetal_intestine,_large	peaks	Peaks
1e-05	0.995777	0.99479	-0.00423203	0.64809	4	93788	30	1300176	49	BE2_C	brain	hotspots	Hotspots
1e-05	1.00687	0.9948	0.00684857	1.05082	2	26560	30	1300176	613	Fetal_Adrenal_Gland	fetal_adrenal_gland	peaks	Peaks
1e-08	3.68438e-06	0.994862	-12.5114	1942.82	0	15008	1	1300176	23	HMVEC-LLy	blood_vessel	footprints	Footprints
1e-08	3.64455e-06	0.994918	-12.5223	1965.91	0	14521	1	1300176	8	GM12865	blood	footprints	Footprints
1e-08	5.75648e-06	0.994918	-12.0652	1894.24	0	16219	1	1300176	995	HeLa-S3	cervix	WEAK_ENHANCER	Chromatin_States
1e-08	3.11118e-06	0.995006	-12.6805	2026.09	0	13585	1	1300176	598	CD3_Primary_Cells	blood	peaks	Peaks
1e-08	4.37514e-06	0.995105	-12.3396	2011.29	0	14494	1	1300176	897	H1HESC	es_cell	faire	FAIRE
1e-08	3.00067e-06	0.995111	-12.7167	2075.22	0	12567	1	1300176	951	GM12878	blood	H4K20me1	Histone_Modifications
1e-05	1.00346	0.995269	0.00345544	0.582722	5	124064	30	1300176	413	Fetal_Lung_Right	fetal_lung	hotspots	Hotspots
1e-08	2.03612e-06	0.995564	-13.1045	2357	0	10450	1	1300176	969	GM12878	blood	PROMOTER_FLANK	Chromatin_States
1e-08	1.99971e-06	0.995598	-13.1225	2378.36	0	10310	1	1300176	891			5'UTR	Genic
1e-08	2.76968e-06	0.99571	-12.7968	2380.21	0	9811	1	1300176	2	CD20+	blood	footprints	Footprints
1e-08	4.85933e-06	0.995724	-12.2346	2282.98	0	10668	1	1300176	950	K562	blood	H3K9me3	Histone_Modifications
1e-08	4.31425e-06	0.995752	-12.3536	2320.42	0	10404	1	1300176	17	HFF	foreskin	footprints	Footprints
1e-08	2.60582e-06	0.995909	-12.8578	2507.91	0	9159	1	1300176	39	SK-N-SH	brain	footprints	Footprints
1e-08	2.89432e-06	0.995951	-12.7528	2513.23	0	8771	1	1300176	40	Th1	blood	footprints	Footprints
[truncated: 13 more rows]
